# Supplementary material for: Levelized cost-based learning analysis of utility-scale wind and solar in the United States
Source: iScience. 2022 May 9;25(6):104378. doi: 10.1016/j.isci.2022.104378 (PMC9127581; doi:10.1016/j.isci.2022.104378)
Supplement: Data S1. Data and Scripts, related to Figures 1–7, STAR Methods, and Document S1 — Data factor_delta_data: Data related to Figure 5 lcoe_learning_data: Annual datasets with inputs to all learning calculations, includes separate files for solar and wind (related to Figures 1–4, 6, and 7) project_level: Project-level LCOE estimates (related to Figure 1) SI Data: Additional data files related to Figure S1, S2, and S4; Tables S1–S4 and Tables S13–S16 Scripts figures_1_2_4_5: Scripts to generate Figures 1, 2, 4, and 5 forecasts: Script to generate LCOE-learning based forecasts (related to Figures 6 and 7) learning_curves: Scripts to run segmented regression models (related to Figure 3) prep: A base script that is run to load all data (this is run automatically within the other scripts) SI Scripts: Additional scripts related to Figures S1, S2, and S4; Tables S1–S4 and Tables S13–S16. [file mmc2.zip]

Archive with 157 entries (148 files):
- Data and Scripts/
- Data and Scripts/.Rhistory
- Data and Scripts/.DS_Store
- __MACOSX/Data and Scripts/._.DS_Store
- Data and Scripts/Figures/
- Data and Scripts/Scripts/
- Data and Scripts/Data/
- Data and Scripts/Outputs/
- Data and Scripts/Figures/.DS_Store
- __MACOSX/Data and Scripts/Figures/._.DS_Store
- Data and Scripts/Figures/f7.jpg
- __MACOSX/Data and Scripts/Figures/._f7.jpg
- Data and Scripts/Figures/f6.jpg
- __MACOSX/Data and Scripts/Figures/._f6.jpg
- Data and Scripts/Figures/f4.jpg
- __MACOSX/Data and Scripts/Figures/._f4.jpg
- Data and Scripts/Figures/f5.jpg
- Data and Scripts/Figures/f1.jpg
- Data and Scripts/Figures/f2.jpg
- Data and Scripts/Figures/f3.jpg
- __MACOSX/Data and Scripts/Figures/._f3.jpg
- Data and Scripts/Figures/SI/
- Data and Scripts/Scripts/.Rhistory
- Data and Scripts/Scripts/.DS_Store
- __MACOSX/Data and Scripts/Scripts/._.DS_Store
- Data and Scripts/Scripts/learning_curves.R
- __MACOSX/Data and Scripts/Scripts/._learning_curves.R
- Data and Scripts/Scripts/forecasts.R
- __MACOSX/Data and Scripts/Scripts/._forecasts.R
- Data and Scripts/Scripts/prep.R
- __MACOSX/Data and Scripts/Scripts/._prep.R
- Data and Scripts/Scripts/SI Scripts/
- Data and Scripts/Scripts/figures_1_2_4_5.R
- __MACOSX/Data and Scripts/Scripts/._figures_1_2_4_5.R
- Data and Scripts/Data/project_level.csv
- __MACOSX/Data and Scripts/Data/._project_level.csv
- Data and Scripts/Data/SI Data/
- Data and Scripts/Data/.DS_Store
- __MACOSX/Data and Scripts/Data/._.DS_Store
- Data and Scripts/Data/lcoe_learning_data_solar.csv
- __MACOSX/Data and Scripts/Data/._lcoe_learning_data_solar.csv
- Data and Scripts/Data/projections_wind.csv
- __MACOSX/Data and Scripts/Data/._projections_wind.csv
- Data and Scripts/Data/lcoe_learning_data_wind.csv
- __MACOSX/Data and Scripts/Data/._lcoe_learning_data_wind.csv
- Data and Scripts/Data/factor_delta_data.csv
- __MACOSX/Data and Scripts/Data/._factor_delta_data.csv
- Data and Scripts/Data/projections_solar.csv
- __MACOSX/Data and Scripts/Data/._projections_solar.csv
- Data and Scripts/Outputs/solar_full_results.csv
- __MACOSX/Data and Scripts/Outputs/._solar_full_results.csv
- Data and Scripts/Outputs/solar_kinks.csv
- __MACOSX/Data and Scripts/Outputs/._solar_kinks.csv
- Data and Scripts/Outputs/solar_results.csv
- __MACOSX/Data and Scripts/Outputs/._solar_results.csv
- Data and Scripts/Outputs/.DS_Store
- __MACOSX/Data and Scripts/Outputs/._.DS_Store
- Data and Scripts/Outputs/SI/
- Data and Scripts/Outputs/wind_results.csv
- __MACOSX/Data and Scripts/Outputs/._wind_results.csv
- Data and Scripts/Outputs/wind_kinks.csv
- __MACOSX/Data and Scripts/Outputs/._wind_kinks.csv
- Data and Scripts/Outputs/wind_full_results.csv
- __MACOSX/Data and Scripts/Outputs/._wind_full_results.csv
- Data and Scripts/Figures/SI/.DS_Store
- __MACOSX/Data and Scripts/Figures/SI/._.DS_Store
- Data and Scripts/Figures/SI/only_capex_comparison.jpg
- Data and Scripts/Figures/SI/normalization_sensitivity.jpg
- Data and Scripts/Figures/SI/component_based_comparison.jpg
- Data and Scripts/Figures/SI/sensLeg.png
- __MACOSX/Data and Scripts/Figures/SI/._sensLeg.png
- Data and Scripts/Figures/SI/components_wind.jpg
- Data and Scripts/Figures/SI/components_solar.jpg
- Data and Scripts/Scripts/SI Scripts/lcoe_kinks_sensitivities.R
- __MACOSX/Data and Scripts/Scripts/SI Scripts/._lcoe_kinks_sensitivities.R
- Data and Scripts/Scripts/SI Scripts/2factor_learning_curves.R
- __MACOSX/Data and Scripts/Scripts/SI Scripts/._2factor_learning_curves.R
- Data and Scripts/Scripts/SI Scripts/normalization_sensitivities.R
- __MACOSX/Data and Scripts/Scripts/SI Scripts/._normalization_sensitivities.R
- Data and Scripts/Scripts/SI Scripts/.DS_Store
- __MACOSX/Data and Scripts/Scripts/SI Scripts/._.DS_Store
- Data and Scripts/Scripts/SI Scripts/component_kinks.R
- __MACOSX/Data and Scripts/Scripts/SI Scripts/._component_kinks.R
- Data and Scripts/Scripts/SI Scripts/component_based_lr.R
- __MACOSX/Data and Scripts/Scripts/SI Scripts/._component_based_lr.R
- Data and Scripts/Data/SI Data/components_data.csv
- __MACOSX/Data and Scripts/Data/SI Data/._components_data.csv
- Data and Scripts/Data/SI Data/knowledge_stock.csv
- __MACOSX/Data and Scripts/Data/SI Data/._knowledge_stock.csv
- Data and Scripts/Data/SI Data/normalization_sensitivity_data.csv
- __MACOSX/Data and Scripts/Data/SI Data/._normalization_sensitivity_data.csv
- Data and Scripts/Outputs/SI/wind_kinks_raw.csv
- __MACOSX/Data and Scripts/Outputs/SI/._wind_kinks_raw.csv
- Data and Scripts/Outputs/SI/sens_pv_us_utility_scale_mw_results.csv
- __MACOSX/Data and Scripts/Outputs/SI/._sens_pv_us_utility_scale_mw_results.csv
- Data and Scripts/Outputs/SI/sens_pv_global_utility_scale_gwh_kinks.csv
- __MACOSX/Data and Scripts/Outputs/SI/._sens_pv_global_utility_scale_gwh_kinks.csv
- Data and Scripts/Outputs/SI/sens_pv_global_utility_scale_mw_results.csv
- __MACOSX/Data and Scripts/Outputs/SI/._sens_pv_global_utility_scale_mw_results.csv
- Data and Scripts/Outputs/SI/components_solar.csv
- __MACOSX/Data and Scripts/Outputs/SI/._components_solar.csv
- Data and Scripts/Outputs/SI/solar_kinks_raw.csv
- Data and Scripts/Outputs/SI/sens_pv_us_gwh_kinks.csv
- __MACOSX/Data and Scripts/Outputs/SI/._sens_pv_us_gwh_kinks.csv
- Data and Scripts/Outputs/SI/sens_wind_us_onshore_mw_kinks.csv
- __MACOSX/Data and Scripts/Outputs/SI/._sens_wind_us_onshore_mw_kinks.csv
- Data and Scripts/Outputs/SI/sens_pv_us_utility_scale_gwh_kinks.csv
- __MACOSX/Data and Scripts/Outputs/SI/._sens_pv_us_utility_scale_gwh_kinks.csv
- Data and Scripts/Outputs/SI/sens_wind_global_onshore_gwh_results.csv
- __MACOSX/Data and Scripts/Outputs/SI/._sens_wind_global_onshore_gwh_results.csv
- Data and Scripts/Outputs/SI/sens_wind_us_gwh_kinks.csv
- __MACOSX/Data and Scripts/Outputs/SI/._sens_wind_us_gwh_kinks.csv
- Data and Scripts/Outputs/SI/components_wind.csv
- Data and Scripts/Outputs/SI/sens_wind_global_onshore_gwh_kinks.csv
- __MACOSX/Data and Scripts/Outputs/SI/._sens_wind_global_onshore_gwh_kinks.csv
- Data and Scripts/Outputs/SI/sens_wind_global_onshore_mw_results.csv
- __MACOSX/Data and Scripts/Outputs/SI/._sens_wind_global_onshore_mw_results.csv
- Data and Scripts/Outputs/SI/wind_results_raw.csv
- __MACOSX/Data and Scripts/Outputs/SI/._wind_results_raw.csv
- Data and Scripts/Outputs/SI/sens_pv_global_gwh_results.csv
- __MACOSX/Data and Scripts/Outputs/SI/._sens_pv_global_gwh_results.csv
- Data and Scripts/Outputs/SI/sens_wind_us_onshore_gwh_kinks.csv
- __MACOSX/Data and Scripts/Outputs/SI/._sens_wind_us_onshore_gwh_kinks.csv
- Data and Scripts/Outputs/SI/sens_pv_global_utility_scale_mw_kinks.csv
- __MACOSX/Data and Scripts/Outputs/SI/._sens_pv_global_utility_scale_mw_kinks.csv
- Data and Scripts/Outputs/SI/sens_wind_us_mw_kinks.csv
- __MACOSX/Data and Scripts/Outputs/SI/._sens_wind_us_mw_kinks.csv
- Data and Scripts/Outputs/SI/sens_wind_global_onshore_mw_kinks.csv
- __MACOSX/Data and Scripts/Outputs/SI/._sens_wind_global_onshore_mw_kinks.csv
- Data and Scripts/Outputs/SI/sens_pv_global_gwh_kinks.csv
- __MACOSX/Data and Scripts/Outputs/SI/._sens_pv_global_gwh_kinks.csv
- Data and Scripts/Outputs/SI/sens_wind_us_onshore_gwh_results.csv
- __MACOSX/Data and Scripts/Outputs/SI/._sens_wind_us_onshore_gwh_results.csv
- Data and Scripts/Outputs/SI/sens_wind_us_mw_results.csv
- __MACOSX/Data and Scripts/Outputs/SI/._sens_wind_us_mw_results.csv
- Data and Scripts/Outputs/SI/sens_pv_us_utility_scale_gwh_results.csv
- __MACOSX/Data and Scripts/Outputs/SI/._sens_pv_us_utility_scale_gwh_results.csv
- Data and Scripts/Outputs/SI/sens_wind_wind_global_gwh_results.csv
- __MACOSX/Data and Scripts/Outputs/SI/._sens_wind_wind_global_gwh_results.csv
- Data and Scripts/Outputs/SI/sens_pv_global_utility_scale_gwh_results.csv
- __MACOSX/Data and Scripts/Outputs/SI/._sens_pv_global_utility_scale_gwh_results.csv
- Data and Scripts/Outputs/SI/sens_wind_wind_global_gwh_kinks.csv
- __MACOSX/Data and Scripts/Outputs/SI/._sens_wind_wind_global_gwh_kinks.csv
- Data and Scripts/Outputs/SI/solar_results_raw.csv
- __MACOSX/Data and Scripts/Outputs/SI/._solar_results_raw.csv
- Data and Scripts/Outputs/SI/sens_wind_us_gwh_results.csv
- __MACOSX/Data and Scripts/Outputs/SI/._sens_wind_us_gwh_results.csv
- Data and Scripts/Outputs/SI/sens_pv_us_mw_kinks.csv
- __MACOSX/Data and Scripts/Outputs/SI/._sens_pv_us_mw_kinks.csv
- Data and Scripts/Outputs/SI/sens_pv_us_gwh_results.csv
- __MACOSX/Data and Scripts/Outputs/SI/._sens_pv_us_gwh_results.csv
- Data and Scripts/Outputs/SI/sens_pv_us_mw_results.csv
- __MACOSX/Data and Scripts/Outputs/SI/._sens_pv_us_mw_results.csv
- Data and Scripts/Outputs/SI/sens_wind_us_onshore_mw_results.csv
- __MACOSX/Data and Scripts/Outputs/SI/._sens_wind_us_onshore_mw_results.csv
- Data and Scripts/Outputs/SI/sens_pv_us_utility_scale_mw_kinks.csv
- __MACOSX/Data and Scripts/Outputs/SI/._sens_pv_us_utility_scale_mw_kinks.csv
