# Supplementary material for: Levelized cost-based learning analysis of utility-scale wind and solar in the United States
Source: iScience. 2022 May 9;25(6):104378. doi: 10.1016/j.isci.2022.104378 (PMC9127581; doi:10.1016/j.isci.2022.104378)
Supplement: Data S1. Data and Scripts, related to Figures 1–7, STAR Methods, and Document S1 — Data factor_delta_data: Data related to Figure 5 lcoe_learning_data: Annual datasets with inputs to all learning calculations, includes separate files for solar and wind (related to Figures 1–4, 6, and 7) project_level: Project-level LCOE estimates (related to Figure 1) SI Data: Additional data files related to Figure S1, S2, and S4; Tables S1–S4 and Tables S13–S16 Scripts figures_1_2_4_5: Scripts to generate Figures 1, 2, 4, and 5 forecasts: Script to generate LCOE-learning based forecasts (related to Figures 6 and 7) learning_curves: Scripts to run segmented regression models (related to Figure 3) prep: A base script that is run to load all data (this is run automatically within the other scripts) SI Scripts: Additional scripts related to Figures S1, S2, and S4; Tables S1–S4 and Tables S13–S16. [file mmc2.zip › Data and Scripts/Scripts/learning_curves.R]

# LCOE Kinks

# setwd
source("Scripts/prep.R")

# set var of interest to logged MW
sta<-sta %>% mutate(v=log_mw,vAbs=mw,log_raw=log10(raw_lcoe)) 
wta<-wta %>% mutate(v=log_mw,vAbs=mw,log_raw=log10(raw_lcoe))

# three models: constant, 1-CP, 2-CP
slr<-mdl(sta,sta$log_norm) # no 2-CP model
slr<-mdlSngl(sta,sta$log_norm)
wnd<-mdl(wta,wta$log_norm)

# compared to raw LCOE
slrRaw<-mdl(sta,sta$log_raw) 
wndRaw<-mdl(wta,wta$log_raw)

# identify CPs
wnd_knks<-knks(wnd,wta,2)
wnd_knks_raw<-knks(wndRaw,wta,2)
slr_knks<-knks(slr,sta,1)
slr_knks_raw<-knks(slrRaw,sta,1)

write.csv(wnd_knks,"Outputs/wind_kinks.csv",row.names=F)
write.csv(slr_knks,"Outputs/solar_kinks.csv",row.names=F)
write.csv(wnd_knks_raw,"Outputs/SI/wind_kinks_raw.csv",row.names=F)
write.csv(slr_knks_raw,"Outputs/SI/solar_kinks_raw.csv",row.names=F)

# compile results
solar_results<-cmpl(slr,1)
wind_results<-cmpl(wnd,2)
write.csv(solar_results,"Outputs/solar_results.csv",row.names=F)     
write.csv(wind_results,"Outputs/wind_results.csv",row.names=F)

# compile full results
write.csv(tblCmpl(slr,1),"Outputs/solar_full_results.csv",row.names=F)     
write.csv(tblCmpl(wnd,2),"Outputs/wind_full_results.csv",row.names=F)     

# compare to raw
solar_results_raw<-cmpl(slrRaw,1)
wind_results_raw<-cmpl(wndRaw,2)
write.csv(solar_results_raw,"Outputs/SI/solar_results_raw.csv",row.names=F)     
write.csv(wind_results_raw,"Outputs/SI/wind_results_raw.csv",row.names=F)     


# Figures

# plot
wmta<-data.frame(x=wta$log_mw,y=fitted(wnd[[3]]))
wBks<-c(wnd[[3]]$psi[1,2],wnd[[3]]$psi[2,2])
wmta<-inner_join(data.frame(x=wmta$x,lm=predict(wnd[[1]])),wmta) %>%
  mutate(code=ifelse(x<wBks[1],1,ifelse(x<wBks[2],2,3)))
smta<-data.frame(x=sta$log_mw,y=fitted(slr[[2]]))
sBks<-slr[[2]]$psi[2]
smta<-inner_join(data.frame(x=smta$x,lm=predict(slr[[1]])),smta) %>%
  mutate(code=ifelse(x<sBks,1,2))

# wind & solar year labels
wYrs<-filter(wta,year%in%c(1982,1990,2000,2010))
wYrlabs<-data.frame(x=c(2.2,3.5,4.5,5.55),y=1,lab=c("1982","1990","2000","2010"))
sYrs<-filter(sta,year%in%c(2007,2010,2015))
sYrlabs<-data.frame(x=c(4.04,4.72,5.48),y=1,lab=c("2007","2010","2015"))

# add points to make the curve continuous at the breaks
wPrdr<-function(z) as.numeric(wnd[[3]][[1]][1])+(as.numeric(wnd[[3]][[1]][2])*z)+(as.numeric(wnd[[3]][[1]][3])*(z-wBks[1]))
wPrdr2<-function(z) as.numeric(wnd[[3]][[1]][1])+(as.numeric(wnd[[3]][[1]][2])*z)+(as.numeric(wnd[[3]][[1]][3])*(z-wBks[1]))+(as.numeric(wnd[[3]][[1]][4])*(z-wBks[2]))
sPrdr<-function(z) as.numeric(slr[[2]][[1]][1])+(as.numeric(slr[[2]][[1]][2])*z)+(as.numeric(slr[[2]][[1]][3])*(z-sBks))
Wta<-rbind(select(wmta,x,y,code),
           data.frame(x=c(wBks[1],wBks[1],wBks[2],wBks[2]),code=c(1,2,2,3)) %>%
             mutate(y=c(wPrdr(.$x[1]),wPrdr(.$x[2]),wPrdr2(.$x[3]),wPrdr2(.$x[4])))) %>%
  arrange(x)
Sta<-rbind(select(smta,x,y,code),
           data.frame(x=c(sBks+0.001,sBks-0.001),code=c(1,2)) %>%
             mutate(y=c(sPrdr(.$x[1]),sPrdr(.$x[2]))))

# plot
F3<-function(ttl,d1,d2,d3,yrz,yrl) {
  a<-base(d1)+coord_cartesian(ylim=c(1,3))+ggtitle(ttl)+
    geom_vline(xintercept=yrz,color='gray90',linetype='dotted')+
    geom_text(data=yrl,aes(x,y,label=lab),size=3,color='gray80',font="Avenir")+
    geom_point(aes(log_mw,log_norm),color='gray50')+
    ylab("LCOE\n(2020 $/MWh)")+scale_y_continuous(breaks=c(1:3),labels=c("10","100","1,000"))+
    xlab("Cumulative GW")+scale_x_continuous(breaks=c(2,4,5.75),labels=c("0.1","10","1,000"))+
    geom_line(data=d2,aes(x,lm),color='firebrick4',size=1,alpha=0.9,linetype=2)+
    geom_line(data=d3,aes(x,y,color=factor(code)),size=1,alpha=0.9)
  return(a)
}

ggsave("Figures/f3.jpg",
       plot=plot_grid(F3("A) Wind",wta,wmta,Wta,wYrs$log_mw,wYrlabs)+
                        scale_color_manual(values=c(lblblu,'dodgerblue','darkcyan'),guide=F)+
                        ant('LR=16%*',2.6,2.8,lblblu,4)+ant("(1982-2006)",2.5,2.7,lblblu,3)+
                        ant('LR=-10%',5.06,1.6,'dodgerblue',4)+ant("(2006-2010)",5.06,1.5,'dodgerblue',3)+
                        ant('LR=40%*',5.55,2.15,'darkcyan',4)+ant("(2010-2020)",5.55,2.05,'darkcyan',3)+
                        ant('LR=15%*',4.5,2.35,'firebrick4',4)+ant("(Full Period)",4.5,2.25,'firebrick4',3),
                      F3("B) Solar",sta,smta,Sta,sYrs$log_mw,sYrlabs)+noYY+
                        scale_color_manual(values=c(lblblu,'darkcyan'),guide=F)+
                        ant('LR=12%*',4.9,2.5,lblblu,4)+ant("(2007-2014)",4.9,2.4,lblblu,3)+
                        ant('LR=45%*',5.65,2.2,'darkcyan',4)+ant("(2014-2020)",5.65,2.1,'darkcyan',3)+
                        ant('LR=24%*',5,1.85,'firebrick4',4)+ant("(Full Period)",5,1.75,'firebrick4',3),
                      rel_widths=c(6.4,4)),width=8,height=4)
