# Supplementary material for: Levelized cost-based learning analysis of utility-scale wind and solar in the United States
Source: iScience. 2022 May 9;25(6):104378. doi: 10.1016/j.isci.2022.104378 (PMC9127581; doi:10.1016/j.isci.2022.104378)
Supplement: Data S1. Data and Scripts, related to Figures 1–7, STAR Methods, and Document S1 — Data factor_delta_data: Data related to Figure 5 lcoe_learning_data: Annual datasets with inputs to all learning calculations, includes separate files for solar and wind (related to Figures 1–4, 6, and 7) project_level: Project-level LCOE estimates (related to Figure 1) SI Data: Additional data files related to Figure S1, S2, and S4; Tables S1–S4 and Tables S13–S16 Scripts figures_1_2_4_5: Scripts to generate Figures 1, 2, 4, and 5 forecasts: Script to generate LCOE-learning based forecasts (related to Figures 6 and 7) learning_curves: Scripts to run segmented regression models (related to Figure 3) prep: A base script that is run to load all data (this is run automatically within the other scripts) SI Scripts: Additional scripts related to Figures S1, S2, and S4; Tables S1–S4 and Tables S13–S16. [file mmc2.zip › Data and Scripts/Scripts/forecasts.R]

# LCOE learning forecasts

# setwd
source("Scripts/prep.R")

# future projections
wpa <- read.csv("Data/projections_wind.csv") %>% filter(year>=2015) %>% mutate(log_proj=log10(proj_avg*10^3)) 
wpa$log_proj[wpa$year==2020]<-wpa$actual_wind[wpa$year==2020] # for visual continuity
wpa<-wpa %>% mutate(log_min=log10(proj_b*10^3),log_max=log10(proj_j*10^3)) # keep min and max projections, b and j

## SOLAR
spa <- read.csv("Data/projections_solar.csv") %>% filter(year>=2015) %>% mutate(log_proj=log10(proj_avg*10^3))
spa$log_proj[spa$year==2020]<-spa$actual_solar[spa$year==2020] # for visual continuity
spa<-spa %>% mutate(log_min=log10(proj_c*10^3),log_max=log10(proj_k*10^3))

# set var of interest to logged MW
sta<-sta %>% mutate(v=log_mw,vAbs=mw,log_raw=log10(raw_lcoe),t=c(1:nrow(sta)))
wta<-wta %>% mutate(v=log_mw,vAbs=mw,log_raw=log10(raw_lcoe),t=c(1:nrow(wta)))

# pull key stats for forecast
sts<-function(d,z) {
  dta<-d
  zta<-z
  lr<-lm(log_norm~log_mw,data=dta)
  fta<-data.frame(beta=as.numeric(lr[[1]][2]), # learning rate coefficient
                  se=summary(lr)[[4]][4], # regression standard error
                  xT=tail(dta$log_mw,1),yT=tail(dta$log_norm,1), Tt=nrow(dta)) # bases for projection
  return(fta)
}
slrSts<-sts(sta,spa) 
wndSts<-sts(wta,wpa)

# forecasting function
fcast<-function(d,z) {
  fta<-d
  fca<-data.frame(t=c(1:30)) %>% mutate(x=z$log_proj[7:36],xm=z$log_min[7:36],xM=z$log_max[7:36]) %>%
    mutate(pe=fta$yT+fta$beta*(x-fta$xT),pem=fta$yT+fta$beta*(xm-fta$xT),peM=fta$yT+fta$beta*(xM-fta$xT),
           sd=sqrt((fta$se^2)*(t+((t^2)/(fta$Tt-1))))) %>% # project SE based on method described in Lafond et al. 2018
    mutate(lo=pe-1.96*sd,hi=pe+1.96*sd,
           minDlo=pem-1.96*sd,minDhi=pem+1.96*sd,
           maxDlo=peM-1.96*sd,maxDhi=peM+1.96*sd)  
  return(fca)
}
slrFcst<-fcast(slrSts,spa) 
wndFcst<-fcast(wndSts,wpa)

# forecast based on accelerated LR
# three models: constant, 1-CP, 2-CP
slrCp<-mdlSngl(sta,sta$log_norm)
spts<-c(summary(slrCp[[2]])[4][[1]][3],summary(slrCp[[2]])[4][[1]][7]) # solar beta and SE based on 1-kink model
sCpSts<-data.frame(beta=spts[1],se=spts[2],xT=tail(sta$log_mw,1),
                   yT=tail(sta$log_norm,1), Tt=nrow(sta))
wndCp<-mdl(wta,wta$log_norm)
wpts<-c(summary(wndCp[[3]])[4][[1]][4],summary(wndCp[[3]])[4][[1]][10]) # wind beta and SE based on 2-kink model
wCpSts<-data.frame(beta=wpts[1],se=wpts[2],xT=tail(wta$log_mw,1),
                   yT=tail(wta$log_norm,1), Tt=nrow(wta))
slrFcstL2<-fcast(sCpSts,spa) # forecasts based on accelerated learning
wndFcstL2<-fcast(wCpSts,wpa)

# upper bounds are not plausible, assume future prices max out at 2020 costs
# then use bootstrap CIs to construct upper bounds
bdz<-function(i,d,dx,z) {
  fla<-abs(z$yT+z$beta*(dx[i]-z$xT)+rnorm(10^6,0,d$sd[i]))
  fla<-fla[fla<z$yT]
  return(quantile(fla,0.9))
}
for (i in 1:nrow(slrFcst)) slrFcst$btsm_hi[i]<-bdz(i,slrFcst,slrFcst$xm,slrSts)
for (i in 1:nrow(slrFcst)) slrFcst$bts_hi[i]<-bdz(i,slrFcst,slrFcst$x,slrSts)
for (i in 1:nrow(slrFcst)) slrFcst$btsM_hi[i]<-bdz(i,slrFcst,slrFcst$xM,slrSts)
for (i in 1:nrow(slrFcstL2)) slrFcstL2$bts_hi[i]<-bdz(i,slrFcstL2,slrFcstL2$x,slrSts)
for (i in 1:nrow(wndFcst)) wndFcst$btsm_hi[i]<-bdz(i,wndFcst,wndFcst$xm,wndSts)
for (i in 1:nrow(wndFcst)) wndFcst$bts_hi[i]<-bdz(i,wndFcst,wndFcst$x,wndSts)
for (i in 1:nrow(wndFcst)) wndFcst$btsM_hi[i]<-bdz(i,wndFcst,wndFcst$xM,wndSts)
for (i in 1:nrow(wndFcstL2)) wndFcstL2$bts_hi[i]<-bdz(i,wndFcstL2,wndFcstL2$x,wndSts)

# compare 2035 estimates
s35<-filter(slrFcst,t==15)
sl35<-filter(slrFcstL2,t==15)
fSta<-data.frame(
  x=c(1:4),pe=c(s35$pem,s35$pe,s35$peM,sl35$pe),
  lo=c(s35$minDlo,s35$lo,s35$maxDlo,sl35$lo),hi=c(s35$btsm_hi,s35$bts_hi,s35$btsM_hi,sl35$bts_hi),
  fll=c('a','a','a','b')
)
w35<-filter(wndFcst,t==15)
wn35<-filter(wndFcstL2,t==15)
fWta<-data.frame(
  x=c(1:4),pe=c(w35$pem,w35$pe,w35$peM,wn35$pe),
  lo=c(w35$minDlo,w35$lo,w35$maxDlo,wn35$lo),hi=c(w35$btsm_hi,w35$bts_hi,w35$btsM_hi,wn35$bts_hi),
  fll=c('a','a','a','b')
)
fgr<-function(z,ttl) {
 a<-base(z)+coord_cartesian(xlim=c(0.8,4.2),ylim=c(-1,log10(50)))+
   geom_segment(aes(x=x,xend=x,y=lo,yend=hi),color='gray50')+
   geom_segment(aes(x=x-0.07,xend=x+0.07,y=lo,yend=lo),color='gray50')+
   geom_segment(aes(x=x-0.07,xend=x+0.07,y=hi,yend=hi),color='gray50')+
   geom_point(aes(x,y=pe,color=fll),size=4)+
   scale_color_manual(values=c(lblblu,'firebrick4'),guide=F)+
   scale_y_continuous(breaks=c(-1,0,1,log10(50)),labels=c(0.1,1,10,50))+
   ylab("Projected\nLCOE\nin 2035\n($/MWh)")+
   ggtitle(ttl)+scale_x_continuous(breaks=c(1:4),labels=c("1) Low\nDeployment",
                                                          "2) Central\nDeployment",
                                                          "3) High\nDeployment",
                                                          "4) Central\nDeployment"))+
   theme(axis.title.x=element_blank()) 
 return(a)
}
ggsave("Figures/f6.jpg",
       plot=plot_grid(
         fgr(fWta,"A) Wind")+theme(axis.text.x=element_blank())+
           ant('Full-Period Learning',2,1.7,lblblu,5.5)+
           ant('Accelerated',3.5,1.1,'firebrick4',5.5)+
           ant('Learning',3.6,0.9,'firebrick4',5.5),
         fgr(fSta,"B) Solar")+theme(axis.title.y=element_text(color='white')),
         nrow=2,rel_heights=c(6,6.7)),width=7,height=7)

# project out
bases<-c(tail(sta$normalized_lcoe,1),tail(wta$normalized_lcoe,1))
fgrPrep<-function(d,e,b) {
  e<-filter(e,year%in%c(2015:2019))
  a<-d %>% 
    select(t,pe,lo,bts_hi) %>% rename(hi=bts_hi) %>%
    mutate(pe=10^pe,lo=10^lo,hi=10^hi) %>% 
    rbind(data.frame(t=0,pe=bases[b],lo=bases[b],hi=bases[b])) %>%
    rbind(data.frame(t=c(-5:-1),pe=e$normalized_lcoe,lo=NA,hi=NA))
  return(a)
}

# Figure 7
sfa<-fgrPrep(slrFcst,sta,1)
wfa<-fgrPrep(wndFcst,wta,2)

pfgr<-function(z,ttl) {
  a<-base(z)+ggtitle(ttl)+
    geom_ribbon(aes(t,ymin=lo,ymax=hi),fill='lightblue')+
    geom_line(aes(t,pe),color=lblblu)+coord_cartesian(ylim=c(0,50))+
    scale_x_continuous(breaks=c(0,15,30),labels=c(2020,2035,2050))+
    ylab("Projected\nLCOE\n($/MWh)")+scale_y_continuous(breaks=c(0,25,50))+
    theme(axis.title.x=element_blank())
  return(a)
}

ggsave("Figures/f7.jpg",
       plot=plot_grid(pfgr(wfa,"A) Wind"),
                      pfgr(sfa,"B) Solar")+noY+
                        theme(axis.text.y=element_blank()),nrow=1,rel_widths=c(6.7,5)),width=8,height=4)

# quick stats cited in paper: 2035 % reductions
(wfa$pe[wfa$t==15]-10^wndSts[4])/10^wndSts[4] # wind point estimate
(wfa$lo[wfa$t==15]-10^wndSts[4])/10^wndSts[4] # wind low-bound
(sfa$pe[sfa$t==15]-10^slrSts[4])/10^slrSts[4] # solar point estimate
(sfa$lo[sfa$t==15]-10^slrSts[4])/10^slrSts[4] # solar low-bound
