# Supplementary material for: Levelized cost-based learning analysis of utility-scale wind and solar in the United States
Source: iScience. 2022 May 9;25(6):104378. doi: 10.1016/j.isci.2022.104378 (PMC9127581; doi:10.1016/j.isci.2022.104378)
Supplement: Data S1. Data and Scripts, related to Figures 1–7, STAR Methods, and Document S1 — Data factor_delta_data: Data related to Figure 5 lcoe_learning_data: Annual datasets with inputs to all learning calculations, includes separate files for solar and wind (related to Figures 1–4, 6, and 7) project_level: Project-level LCOE estimates (related to Figure 1) SI Data: Additional data files related to Figure S1, S2, and S4; Tables S1–S4 and Tables S13–S16 Scripts figures_1_2_4_5: Scripts to generate Figures 1, 2, 4, and 5 forecasts: Script to generate LCOE-learning based forecasts (related to Figures 6 and 7) learning_curves: Scripts to run segmented regression models (related to Figure 3) prep: A base script that is run to load all data (this is run automatically within the other scripts) SI Scripts: Additional scripts related to Figures S1, S2, and S4; Tables S1–S4 and Tables S13–S16. [file mmc2.zip › Data and Scripts/Scripts/prep.R]

# LCOE learning prep script

library(tidyverse)
library(lubridate)
library(cowplot)
library(segmented)

#### SET WD TO FOLDER WITH SCRIPTS AND DATA

# functions
base<-function(z) {
  ggplot(data=z)+theme_light()+theme(text=element_text(family="Avenir"),axis.text=element_text(size=14,color='gray50'),axis.title=element_text(size=14,color='gray50',angle=0),axis.title.y=element_text(size=14,color='gray50',angle=0),axis.ticks=element_blank(),
                                     panel.grid.major = element_blank(),panel.grid.minor = element_blank(),plot.title=element_text(size=14,face='bold',color='gray50',hjust=0.5),
                                     panel.border = element_blank(), axis.line=element_line(color='gray50'),legend.title=element_text(size=14,face='bold',color='gray50'),legend.text=element_text(size=14,color='gray50'))
}
ant<-function(lb,x,y,cl,sz) annotate('text',x=x,y=y,label=lb,color=cl,size=sz,family="Avenir")
lblblu<-rgb(8/255,48/255,106/255)
noY<-theme(axis.title.y=element_blank())
noYY<-theme(axis.title.y=element_blank(),axis.text.y=element_blank())

# data 
sta <- read.csv("Data/lcoe_learning_data_solar.csv") %>% 
  mutate(log_norm=log10(normalized_lcoe),log_raw=log10(raw_lcoe),log_mw=log10(mw),log_gwh=log10(gwh))
wta <- read.csv("Data/lcoe_learning_data_wind.csv") %>% filter(!is.na(raw_lcoe)) %>%
  mutate(log_norm=log10(normalized_lcoe),log_raw=log10(raw_lcoe),log_mw=log10(mw),log_gwh=log10(gwh))
pta<-read.csv("Data/project_level.csv")


# kink model functions
mdl<-function(z,y) {
  l<-list()
  l[[1]]<-lm(y~v,data=z)
  l[[2]]<-segmented(l[[1]],seg.Z=~v)
  l[[3]]<-segmented(l[[1]],seg.Z=~v,npsi=2) 
  return(l)
}
mdlSngl<-function(z,y) {
  l<-list()
  l[[1]]<-lm(y~v,data=z)
  l[[2]]<-segmented(l[[1]],seg.Z=~v)
  return(l)
}

# function to identify kinks
pn<-function(z) prettyNum(round(z),big.mark=",")
knks<-function(z,dta,cps) {
  if (cps==1) {
    bks<-10^summary(z[[2]])[12][[1]][2]
    dta<-dta %>% mutate(df=abs(vAbs-bks))
    knks<-data.frame(model="1k",
                     bk=bks[1],
                     yr1=dta$year[dta$df==min(dta$df)]) %>%
      mutate(bk=paste(pn(bk)," (~",yr1,")",sep="")) %>%
      select(model,bk)
  } else {
    bks<-c(10^summary(z[[2]])[12][[1]][2],10^summary(z[[3]])[12][[1]][3],10^summary(z[[3]])[12][[1]][4])
    dta<-dta %>% mutate(df1=abs(vAbs-bks[1]),df21=abs(vAbs-bks[2]),df22=abs(vAbs-bks[3]))
    knks<-data.frame(model=c("1k","2k"),
                     bk1=c(bks[1],bks[2]),
                     yr1=c(dta$year[dta$df1==min(dta$df1)],
                           dta$year[dta$df21==min(dta$df21)]),
                     bk2=c(NA,bks[3]),
                     yr2=c(NA,dta$year[dta$df22==min(dta$df22)])) %>%
      mutate(bk1=paste(pn(bk1)," (~",yr1,")",sep=""),
             bk2=paste(pn(bk2)," (~",yr2,")",sep="")) %>%
      select(model,bk1,bk2)
  }
  return(knks)
}

# simple learning rate function
lR<-function (x,y,log=1) {
  if (log==1) 1-2^as.numeric(lm(log10(y)~log10(x))[[1]][2])
  else 1-2^as.numeric(lm(y~x)[[1]][2])
}

# export results function
lr<-function(cV,tV) {
  t<-abs(tV)
  if (t>2) paste(round((1-2^cV),2),"*",sep="")
  else as.numeric(round(1-2^cV,2))
}

# summarize and slope functions
smm<-function(z1,z2) summary(z1)[[4]][z2]
r2<-function(z) round(summary(z)[[9]],2)
slp<-function(z1,z2) slope(z1)[[1]][z2]

# compile results
cmpl<-function(z,cps) {
  if (cps==1) {
    a<-data.frame(var=c("LR1","LR2","AIC","R2"),
                  no_kink=c(lr(z[[1]][[1]][2],smm(z[[1]],6)),NA,
                            round(AIC(z[[1]]),2),r2(z[[1]])),
                  single_kink=c(lr(slp(z[[2]],1),smm(z[[2]],10)),
                                lr(slp(z[[2]],2),smm(z[[2]],11)),
                                round(AIC(z[[2]]),2),r2(z[[2]])))
  } else {
    a<-data.frame(var=c("LR1","LR2","LR3","AIC","R2"),
                  no_kink=c(lr(z[[1]][[1]][2],smm(z[[1]],6)),NA,NA,
                            round(AIC(z[[1]]),2),r2(z[[1]])),
                  single_kink=c(lr(slp(z[[2]],1),smm(z[[2]],10)),
                                lr(slp(z[[2]],2),smm(z[[2]],11)),NA,
                                round(AIC(z[[2]]),2),r2(z[[2]])),
                  double_kink=c(lr(slp(z[[3]],1),smm(z[[3]],14)),
                                lr(slp(z[[3]],2),smm(z[[3]],15)),
                                lr(slp(z[[3]],3),smm(z[[3]],16)),
                                round(AIC(z[[3]]),2),r2(z[[3]])))
  }
  return(a)
}

# compile coefficients and SEs for SI
tblCmpl<-function(z,cps) {
  if (cps==1) {
    a<-data.frame(var=c("LR1","LR2","AIC","R2"),
               no_kink=c(paste(round(summary(z[[1]])[[4]][2],2)," (",
                               round(summary(z[[1]])[[4]][4],2),")",sep=""),
                         "",round(AIC(z[[1]]),2),r2(z[[1]])),
               single_kink=c(paste(round(summary(z[[2]])[[4]][2],2)," (",
                                   round(summary(z[[2]])[[4]][6],2),")",sep=""),
                             paste(round(summary(z[[2]])[[4]][3],2)," (",
                                   round(summary(z[[2]])[[4]][7],2),")",sep=""),
                             round(AIC(z[[2]]),2),r2(z[[2]])))
  } else {
    a<-data.frame(var=c("LR1","LR2","LR3","AIC","R2"),
                  no_kink=c(paste(round(summary(z[[1]])[[4]][2],2)," (",
                                  round(summary(z[[1]])[[4]][4],2),")",sep=""),
                            "","",
                            round(AIC(z[[1]]),2),r2(z[[1]])),
                  single_kink=c(paste(round(summary(z[[2]])[[4]][2],2)," (",
                                      round(summary(z[[2]])[[4]][6],2),")",sep=""),
                                paste(round(summary(z[[2]])[[4]][3],2)," (",
                                      round(summary(z[[2]])[[4]][7],2),")",sep=""),
                                "",
                                round(AIC(z[[2]]),2),r2(z[[2]])),
                  double_kink=c(paste(round(summary(z[[3]])[[4]][2],2)," (",
                                      round(summary(z[[3]])[[4]][8],2),")",sep=""),
                                paste(round(summary(z[[3]])[[4]][3],2)," (",
                                      round(summary(z[[3]])[[4]][9],2),")",sep=""),
                                paste(round(summary(z[[3]])[[4]][4],2)," (",
                                      round(summary(z[[3]])[[4]][10],2),")",sep=""),
                                round(AIC(z[[3]]),2),r2(z[[3]])))
  }
  return(a)
}
