# Supplementary material for: Levelized cost-based learning analysis of utility-scale wind and solar in the United States
Source: iScience. 2022 May 9;25(6):104378. doi: 10.1016/j.isci.2022.104378 (PMC9127581; doi:10.1016/j.isci.2022.104378)
Supplement: Data S1. Data and Scripts, related to Figures 1–7, STAR Methods, and Document S1 — Data factor_delta_data: Data related to Figure 5 lcoe_learning_data: Annual datasets with inputs to all learning calculations, includes separate files for solar and wind (related to Figures 1–4, 6, and 7) project_level: Project-level LCOE estimates (related to Figure 1) SI Data: Additional data files related to Figure S1, S2, and S4; Tables S1–S4 and Tables S13–S16 Scripts figures_1_2_4_5: Scripts to generate Figures 1, 2, 4, and 5 forecasts: Script to generate LCOE-learning based forecasts (related to Figures 6 and 7) learning_curves: Scripts to run segmented regression models (related to Figure 3) prep: A base script that is run to load all data (this is run automatically within the other scripts) SI Scripts: Additional scripts related to Figures S1, S2, and S4; Tables S1–S4 and Tables S13–S16. [file mmc2.zip › Data and Scripts/Scripts/figures_1_2_4_5.R]

# Script for Figures 1,2,4, & 5

# first set WD to correct folder
source("Scripts/prep.R")

### Figure 1
f1 <- rbind(select(sta,year,raw_lcoe) %>% rename(lcoe=raw_lcoe) %>% mutate(type="mean",tech="solar"),
            select(wta,year,raw_lcoe) %>% rename(lcoe=raw_lcoe) %>% mutate(type="mean",tech="wind"),
            pta %>% mutate(type="point"))
F1<-function(z,t) {
  a<-base(f1)+ggtitle(t)+coord_cartesian(ylim=c(0,700))+
    geom_col(data=filter(f1,type=="mean",tech==z),aes(year,lcoe),fill=lblblu)+
    geom_point(data=filter(f1,type=="point",tech==z),aes(year,lcoe),color='darkcyan',alpha=0.4)+
    scale_y_continuous(breaks=seq(0,700,100))
  return(a)
}
ggsave("Figures/f1.jpg",
       plot=plot_grid(F1("wind","A) Wind")+
         ylab("LCOE\n(2020 $/MWh)")+scale_x_continuous(breaks=seq(1980,2020,10))+
           xlab("                     Commercial Operation Date Year"),
         F1("solar","B) Solar")+noYY+scale_x_continuous(breaks=c(2010,2020))+
           xlab("x")+theme(axis.title.x=element_text(color='white')),rel_widths=c(13,4)),width=9,height=4)

### Figure 2
ggsave("Figures/f2.jpg",
       plot=base(wta)+coord_cartesian(ylim=c(0,700))+
         geom_line(aes(year,raw_lcoe),color=lblblu,alpha=0.8,size=1,linetype='dashed')+
         geom_line(aes(year,normalized_lcoe),color='darkcyan',alpha=0.8,size=1)+
         scale_y_continuous(breaks=seq(0,700,100))+
           geom_line(data=sta,aes(year,raw_lcoe),color=lblblu,alpha=0.8,size=1,linetype='dashed')+
           geom_line(data=sta,aes(year,normalized_lcoe),color='darkcyan',alpha=0.8,size=1)+
           scale_size_manual(values=c(0.6,1),guide=F)+scale_alpha_manual(values=c(0.5,1),guide=F)+
           ant('Raw',1987,370,lblblu,5)+ant('Normalized',1988,90,"darkcyan",5)+
         ant('Wind',1985,600,'gray50',6)+ant('Solar',2009.8,350,'gray50',6)+
           xlab("Commercial Operation Date Year")+
           ylab("LCOE\n(2020 $/MWh)")+scale_x_continuous(breaks=c(1982,1990,2000,2010,2020)),width=8,height=4)

### Figure 4
# pull R2 for each combination
sr2<-function(z) summary(lm(log10(z)~sta$log_mw))[[9]]
wr2<-function(z) summary(lm(log10(z)~wta$log_mw))[[9]]
sR2<-c(sr2(sta$capEx_normalized),sr2(sta$opEx),sr2(sta$capFactor),sr2(sta$projectLife))
wR2<-c(wr2(wta$capEx),wr2(wta$opEx),wr2(wta$capFactor),wr2(wta$projectLife))
F4<-function(wvar,svar,ttl,ym,yM,ylbz,wLR,xLR1,yLR1,sLR,xLR2,yLR2,wYm,wYM,sYm,sYM) {
  w<-wta %>% mutate(var=log10(wvar))
  s<-sta %>% mutate(var=log10(svar))
  a<-base(w)+
    geom_point(aes(log_mw,var),color='slateblue',size=2,alpha=0.7,shape=18)+geom_point(data=s,aes(log_mw,var),color='tan1',size=2,alpha=0.7)+
    geom_smooth(aes(log_mw,var),method='lm',fill=NA,color="slateblue",size=0.5,alpha=0.6)+geom_smooth(data=s,aes(log_mw,var),method='lm',fill=NA,color="tan1",size=0.5,alpha=0.6)+
    coord_cartesian(ylim=c(log10(ym),log10(yM)))+
    theme(axis.title.y=element_blank())+
    geom_segment(x=wBks[1],xend=wBks[1],y=wYm,yend=wYM,color='slateblue',linetype='dotted')+
    geom_segment(x=wBks[2],xend=wBks[2],y=wYm,yend=wYM,color='slateblue',linetype='dotted')+
    geom_segment(x=sBk,xend=sBk,y=sYm,yend=sYM,color='tan1',linetype='dotted')+
    annotate('text',x=xLR1,y=yLR1,label=wLR,size=5,color='slateblue')+
    annotate('text',x=xLR2,y=yLR2,label=sLR,size=5,color='tan1')+
    ggtitle(ttl)+scale_y_continuous(breaks=c(log10(ym),log10(yM)),labels=ylbz)+
    xlab("Cumulative GW")+scale_x_continuous(breaks=c(2,4,5.7),labels=c("1","10","1,000"))
  return(a)
}
# add change points
wBks<-c(log10(66818),log10(210591))
sBk<-log10(162785)
noX<-theme(axis.title.x=element_blank(),axis.text.x=element_blank())
ggsave("Figures/f4.jpg",plot=plot_grid(
  F4(wta$capEx,sta$capEx_normalized,"A) CapEx ($1000/kW)",1000,10000,c("  1","    10"),"LR=7%",3.1,3.2,"19%",5.1,3.8,3.1,3.4,3,3)+noX+
    ant("Wind",2.5,3.77,'slateblue',6)+ant("Solar",4.6,3.89,'tan1',6)+
    ant("R =0.55",3.1,3.13,'slateblue',4)+ant("2",2.9,3.14,'slateblue',2.5)+ant("0.75",5.1,3.73,'tan1',4),
  F4(wta$opEx,sta$opEx,"B) OpEx ($/kW-yr)",20,200,c("20","200"),"9%",3.8,2.08,"10%",4.5,1.5,1.65,1.9,1.4,1.64)+noX+
    ant("0.99",3.8,2.01,'slateblue',4)+ant("0.71",4.5,1.43,'tan1',4),
  F4(wta$capFactor,sta$capFactor,"C) Capacity Factor",0.1,0.5,c("10%","50%"),"9%",3.7,-0.5,"2%",4.8,-0.73,-0.6,-0.4,-0.73,-0.53)+
    ant("0.84",3.7,-0.54,'slateblue',4)+ant("0.37",4.8,-0.77,'tan1',4),
  F4(wta$projectLife,sta$projectLife,"D) Design Life (Years)",15,35,c("  15","  35"),"3%",3.1,1.35,"8%",4.8,1.45,1.28,1.38,1.4,1.5)+
    ant("0.63",3.1,1.33,'slateblue',4)+ant("0.88",4.8,1.43,'tan1',4),
  nrow=2,rel_heights=c(1,1.1)),width=8,height=8)

### Figure 5
fta<-read.csv("Data/factor_delta_data.csv") %>% mutate(contrPos=abs(contr)) %>% mutate(lab=paste("-$",round(contrPos),sep=""))  %>%
  filter(yr_rng==1) %>%
  inner_join(data.frame(class=sort(unique(.$class)),classLb=c("Capacity\nFactor","CapEx","CapEx\n(BoP)","CapEx\n(Module)","Overall\nLCOE","Life","OpEx","Real\nWACC","Tax"))) # 
wfta<-filter(fta,tech=="wind") %>% arrange(contr) %>% mutate(x=c(1:nrow(.)),tY=contr+16)
sfta<-filter(fta,tech=="solar",!(class%in%c("CapEx (Module)","CapEx (BoP)"))) %>% arrange(contr) %>% 
  mutate(x=c(1:nrow(.)),tY=ifelse(class%in%c("OpEx","Tax"),contr+5,contr+7)) 

F5<-function(d,ttl) {
  a<-base(d)+ggtitle(ttl)+
    geom_col(aes(x,contr),fill=lblblu,width=0.8)+
    geom_text(aes(x,tY,label=lab),color="white",size=4)+
    theme(axis.title.x=element_blank(),axis.title.y=element_blank(),axis.text.y=element_blank(),axis.line=element_blank())+
    scale_x_continuous(breaks=d$x,labels=d$classLb)
  return(a)
}
ggsave("Figures/f5.jpg",
       plot=plot_grid(F5(wfta,"A) Wind: 1982-1984—2020"),
                      F5(sfta,"B) Solar: 2007-2010—2020")),width=11,height=4)
