# Supplementary material for: Levelized cost-based learning analysis of utility-scale wind and solar in the United States
Source: iScience. 2022 May 9;25(6):104378. doi: 10.1016/j.isci.2022.104378 (PMC9127581; doi:10.1016/j.isci.2022.104378)
Supplement: Data S1. Data and Scripts, related to Figures 1–7, STAR Methods, and Document S1 — Data factor_delta_data: Data related to Figure 5 lcoe_learning_data: Annual datasets with inputs to all learning calculations, includes separate files for solar and wind (related to Figures 1–4, 6, and 7) project_level: Project-level LCOE estimates (related to Figure 1) SI Data: Additional data files related to Figure S1, S2, and S4; Tables S1–S4 and Tables S13–S16 Scripts figures_1_2_4_5: Scripts to generate Figures 1, 2, 4, and 5 forecasts: Script to generate LCOE-learning based forecasts (related to Figures 6 and 7) learning_curves: Scripts to run segmented regression models (related to Figure 3) prep: A base script that is run to load all data (this is run automatically within the other scripts) SI Scripts: Additional scripts related to Figures S1, S2, and S4; Tables S1–S4 and Tables S13–S16. [file mmc2.zip › Data and Scripts/Data/project_level.csv]

year	lcoe	tech
2007	356.0939699	solar
2007	382.7158822	solar
2008	195.3129852	solar
2009	139.6090476	solar
2009	303.1177304	solar
2010	145.6702498	solar
2010	162.1345146	solar
2010	265.0181877	solar
2010	278.7416991	solar
2010	174.9134951	solar
2010	356.666335	solar
2010	320.0460438	solar
2010	292.7102305	solar
2010	365.4723152	solar
2010	421.867458	solar
2011	179.1422155	solar
2011	136.2484522	solar
2011	171.5018806	solar
2011	180.0081598	solar
2011	198.7943198	solar
2011	160.6270474	solar
2011	159.7691948	solar
2011	139.6336094	solar
2011	194.9668955	solar
2011	153.5520765	solar
2011	168.333602	solar
2011	151.0923328	solar
2011	237.3329312	solar
2011	205.3558794	solar
2011	256.9009275	solar
2011	156.4722705	solar
2011	212.6551228	solar
2011	215.2593441	solar
2011	284.7395888	solar
2011	258.1716211	solar
2011	226.7406106	solar
2011	187.6960475	solar
2011	200.4960801	solar
2011	196.0658135	solar
2011	292.4986549	solar
2011	321.651215	solar
2011	322.1301374	solar
2011	221.2134487	solar
2012	68.49358773	solar
2012	112.3773358	solar
2012	130.7781782	solar
2012	106.1050709	solar
2012	171.8413015	solar
2012	193.8629687	solar
2012	153.6569044	solar
2012	169.6384666	solar
2012	160.4115227	solar
2012	197.8328396	solar
2012	161.2061081	solar
2012	212.2049976	solar
2012	200.3927012	solar
2012	146.927277	solar
2012	233.9540608	solar
2012	135.9100888	solar
2012	148.2975637	solar
2012	150.1587739	solar
2012	136.1342576	solar
2012	208.301304	solar
2012	143.1058931	solar
2012	208.435155	solar
2012	207.6193544	solar
2012	222.7881763	solar
2012	231.4939516	solar
2012	145.8822865	solar
2012	155.4641122	solar
2012	157.7343429	solar
2012	149.3544248	solar
2012	246.2280555	solar
2012	163.8721274	solar
2012	290.6770148	solar
2012	178.0547051	solar
2012	173.5278418	solar
2012	267.2787472	solar
2012	280.993668	solar
2012	174.2729138	solar
2012	305.6691911	solar
2012	176.6872353	solar
2013	92.7706354	solar
2013	89.92986966	solar
2013	79.30741522	solar
2013	175.6889089	solar
2013	169.7964235	solar
2013	116.9316696	solar
2013	112.9842324	solar
2013	170.5389426	solar
2013	108.3767603	solar
2013	163.2727393	solar
2013	103.7377998	solar
2013	108.65658	solar
2013	114.897706	solar
2013	106.5076509	solar
2013	121.2037663	solar
2013	118.650029	solar
2013	145.4028646	solar
2013	182.7762108	solar
2013	170.0318808	solar
2013	224.2311747	solar
2013	118.8315971	solar
2013	161.4643099	solar
2013	115.7947762	solar
2013	124.3165713	solar
2013	204.9305107	solar
2013	135.5958597	solar
2013	130.2335236	solar
2013	170.6986273	solar
2013	136.1203081	solar
2013	145.6200906	solar
2013	148.2334663	solar
2013	201.4326711	solar
2013	166.1672058	solar
2013	195.6530387	solar
2013	132.0285481	solar
2013	137.4286624	solar
2013	357.6071061	solar
2013	354.2726062	solar
2014	65.02667584	solar
2014	64.03186612	solar
2014	112.216155	solar
2014	125.2175513	solar
2014	115.6779269	solar
2014	68.96547822	solar
2014	75.99110204	solar
2014	84.76405884	solar
2014	85.57900586	solar
2014	84.3674303	solar
2014	94.25910731	solar
2014	91.54592855	solar
2014	79.14733558	solar
2014	87.27160422	solar
2014	110.0566873	solar
2014	101.0131939	solar
2014	134.3019083	solar
2014	116.2558592	solar
2014	122.8298836	solar
2014	95.15232967	solar
2014	141.2363475	solar
2014	94.69208213	solar
2014	151.1287012	solar
2014	154.3613292	solar
2014	153.2349287	solar
2014	88.83046672	solar
2014	106.5438249	solar
2014	105.2923899	solar
2014	91.5379469	solar
2014	87.85634243	solar
2014	98.67854818	solar
2014	115.9126512	solar
2014	148.7572912	solar
2014	106.2413464	solar
2014	109.7802393	solar
2014	93.47160565	solar
2014	90.39037684	solar
2014	112.0298198	solar
2014	210.3539595	solar
2014	132.707554	solar
2014	219.4272375	solar
2014	138.2643428	solar
2014	130.6315313	solar
2014	125.2595181	solar
2014	108.0720394	solar
2014	141.1218309	solar
2014	214.2765949	solar
2014	234.0765282	solar
2014	195.8128279	solar
2014	129.7868859	solar
2014	112.4182991	solar
2014	116.0664161	solar
2014	133.0366777	solar
2014	142.20592	solar
2014	173.4631356	solar
2014	133.4297388	solar
2014	142.8683181	solar
2014	142.2954739	solar
2014	145.0732286	solar
2014	142.7849937	solar
2014	168.2927702	solar
2014	169.2465042	solar
2015	63.21964639	solar
2015	86.11242793	solar
2015	88.24979203	solar
2015	59.59519422	solar
2015	65.90609057	solar
2015	102.0296925	solar
2015	60.51959615	solar
2015	64.16743109	solar
2015	88.49368207	solar
2015	89.59678025	solar
2015	60.69386867	solar
2015	104.7025281	solar
2015	73.5218557	solar
2015	60.61569637	solar
2015	78.2011334	solar
2015	99.01839465	solar
2015	95.73512285	solar
2015	106.6994949	solar
2015	93.57043298	solar
2015	81.24304823	solar
2015	111.0594719	solar
2015	81.74823898	solar
2015	98.94670383	solar
2015	77.75497047	solar
2015	87.76886206	solar
2015	102.8562411	solar
2015	76.7360977	solar
2015	100.1377472	solar
2015	111.5381582	solar
2015	55.87974977	solar
2015	88.45415894	solar
2015	78.06337429	solar
2015	110.8830117	solar
2015	128.3675679	solar
2015	83.00422611	solar
2015	97.61244425	solar
2015	106.7279327	solar
2015	106.1231625	solar
2015	94.65122711	solar
2015	105.4368548	solar
2015	139.5129976	solar
2015	114.6297051	solar
2015	108.6001471	solar
2015	102.7081009	solar
2015	75.54720924	solar
2015	87.48446522	solar
2015	89.42909429	solar
2015	88.80134672	solar
2015	86.77371575	solar
2015	103.1256322	solar
2015	95.87992276	solar
2015	84.68034829	solar
2015	77.45811063	solar
2015	79.13869899	solar
2015	123.7848341	solar
2015	100.5775742	solar
2015	89.41359698	solar
2015	146.1599165	solar
2015	95.1025779	solar
2015	82.18850924	solar
2015	91.82681756	solar
2015	144.9466819	solar
2015	107.0256056	solar
2015	112.4824083	solar
2015	90.13927276	solar
2015	131.7554394	solar
2015	126.0854402	solar
2015	95.17275613	solar
2015	105.2463432	solar
2015	134.6602688	solar
2015	118.1748783	solar
2015	114.474276	solar
2015	154.4925332	solar
2015	158.0543201	solar
2015	164.5315766	solar
2015	101.7198895	solar
2015	122.556826	solar
2015	111.8615192	solar
2015	183.6403078	solar
2015	134.177642	solar
2015	119.13102	solar
2015	133.0782027	solar
2015	120.0811357	solar
2015	127.6538828	solar
2015	127.8870564	solar
2016	40.72876051	solar
2016	55.23398932	solar
2016	48.88209306	solar
2016	79.85026167	solar
2016	67.5291346	solar
2016	76.81254707	solar
2016	71.08530131	solar
2016	79.77312372	solar
2016	69.90377083	solar
2016	77.81595134	solar
2016	58.34807077	solar
2016	53.61114563	solar
2016	54.65249298	solar
2016	49.9683684	solar
2016	76.96415204	solar
2016	100.2236433	solar
2016	70.9864069	solar
2016	53.45383921	solar
2016	58.63934831	solar
2016	91.44735985	solar
2016	83.09640614	solar
2016	61.82954367	solar
2016	74.01770611	solar
2016	53.62625616	solar
2016	56.89969603	solar
2016	57.08443026	solar
2016	84.6854838	solar
2016	78.41291685	solar
2016	56.3777342	solar
2016	62.03940316	solar
2016	61.75742268	solar
2016	83.107663	solar
2016	60.77465609	solar
2016	54.48227355	solar
2016	54.10164321	solar
2016	60.5240745	solar
2016	65.62681221	solar
2016	60.21865422	solar
2016	61.36939939	solar
2016	60.33458693	solar
2016	63.77271863	solar
2016	58.23306544	solar
2016	91.2983491	solar
2016	82.12607523	solar
2016	92.99750532	solar
2016	84.18503163	solar
2016	57.61820638	solar
2016	94.16556391	solar
2016	64.46620972	solar
2016	90.80422551	solar
2016	64.25069229	solar
2016	66.94013215	solar
2016	64.96526809	solar
2016	96.25451922	solar
2016	63.28169488	solar
2016	58.39911553	solar
2016	75.60314015	solar
2016	77.47052447	solar
2016	87.39242174	solar
2016	76.04407791	solar
2016	98.6465762	solar
2016	79.32335424	solar
2016	57.75434329	solar
2016	100.5668716	solar
2016	104.7298296	solar
2016	119.9986543	solar
2016	81.66429375	solar
2016	61.31477889	solar
2016	62.71265325	solar
2016	60.79527599	solar
2016	86.77563547	solar
2016	66.63859558	solar
2016	76.93096504	solar
2016	77.95606023	solar
2016	77.29012011	solar
2016	76.37842294	solar
2016	77.99686402	solar
2016	77.40134938	solar
2016	80.28798274	solar
2016	65.13874711	solar
2016	110.6062602	solar
2016	63.21129477	solar
2016	73.82470234	solar
2016	86.14040417	solar
2016	95.27817578	solar
2016	103.7890487	solar
2016	75.4680892	solar
2016	101.001825	solar
2016	66.92201568	solar
2016	111.694663	solar
2016	92.25172077	solar
2016	71.92738592	solar
2016	63.39906757	solar
2016	107.6918561	solar
2016	68.86499925	solar
2016	68.50278125	solar
2016	69.07606394	solar
2016	102.0615038	solar
2016	98.36835198	solar
2016	78.29949435	solar
2016	74.69677045	solar
2016	75.46776453	solar
2016	74.27989991	solar
2016	87.26446862	solar
2016	107.615442	solar
2016	115.1038479	solar
2016	71.82888222	solar
2016	143.4009399	solar
2016	101.4996594	solar
2016	71.74289551	solar
2016	98.75085697	solar
2016	67.40477439	solar
2016	65.29016068	solar
2016	70.36264094	solar
2016	85.43735012	solar
2016	83.96642927	solar
2016	78.45896835	solar
2016	84.94346966	solar
2016	76.41755944	solar
2016	84.42149258	solar
2016	71.30335238	solar
2016	76.80013225	solar
2016	85.50016038	solar
2016	129.8148362	solar
2016	126.9511463	solar
2016	79.22806375	solar
2016	102.2102711	solar
2016	108.9112252	solar
2016	79.1692273	solar
2016	88.33278084	solar
2016	79.05603376	solar
2016	100.0381324	solar
2016	99.19599483	solar
2016	102.2126894	solar
2016	101.705561	solar
2016	150.5132379	solar
2016	164.0626954	solar
2016	148.9099261	solar
2016	149.8852198	solar
2016	167.3278067	solar
2016	119.1549477	solar
2016	126.686074	solar
2016	117.2541433	solar
2016	175.709006	solar
2016	170.6928191	solar
2017	40.954204	solar
2017	40.52409427	solar
2017	39.70783168	solar
2017	47.93461742	solar
2017	44.40092118	solar
2017	49.65493074	solar
2017	42.92759488	solar
2017	48.71660352	solar
2017	57.77060158	solar
2017	58.460673	solar
2017	46.34286682	solar
2017	57.93066991	solar
2017	60.18467052	solar
2017	55.52025001	solar
2017	66.98667895	solar
2017	60.15168178	solar
2017	71.58040335	solar
2017	65.29809941	solar
2017	56.39582766	solar
2017	58.12617415	solar
2017	55.26158484	solar
2017	68.03523798	solar
2017	68.90964333	solar
2017	89.16741051	solar
2017	45.34286269	solar
2017	67.76091053	solar
2017	43.68971924	solar
2017	69.173777	solar
2017	48.37348865	solar
2017	51.43187724	solar
2017	72.39221087	solar
2017	72.59271407	solar
2017	47.23557115	solar
2017	49.71931013	solar
2017	71.86633871	solar
2017	68.63204276	solar
2017	66.53767386	solar
2017	74.05900839	solar
2017	50.83996075	solar
2017	52.37808992	solar
2017	78.40446008	solar
2017	51.34289685	solar
2017	68.0695542	solar
2017	87.02143395	solar
2017	76.4620414	solar
2017	67.98461192	solar
2017	72.29060872	solar
2017	53.26181304	solar
2017	47.52455642	solar
2017	97.15846087	solar
2017	91.1936553	solar
2017	71.67084433	solar
2017	63.85228382	solar
2017	78.33054539	solar
2017	80.46101174	solar
2017	61.10268818	solar
2017	72.94038648	solar
2017	73.0391154	solar
2017	72.29300339	solar
2017	70.04154825	solar
2017	78.38310645	solar
2017	70.80321792	solar
2017	60.93971596	solar
2017	84.9042209	solar
2017	69.80336929	solar
2017	58.60638338	solar
2017	77.32083695	solar
2017	82.674696	solar
2017	86.1978367	solar
2017	74.67781589	solar
2017	78.68883295	solar
2017	101.2486111	solar
2017	81.41916737	solar
2017	89.08381579	solar
2017	70.4333398	solar
2017	102.5105241	solar
2017	53.8442837	solar
2017	91.86596759	solar
2017	79.46024948	solar
2017	60.29366607	solar
2017	93.98917393	solar
2017	80.00158582	solar
2017	83.52149955	solar
2017	71.66318049	solar
2017	74.64457926	solar
2017	66.52959905	solar
2017	62.903109	solar
2017	79.87612561	solar
2017	57.35815096	solar
2017	90.17047809	solar
2017	57.10266199	solar
2017	63.01382308	solar
2017	91.26477861	solar
2017	78.9809199	solar
2017	107.9644126	solar
2017	64.51802039	solar
2017	78.36674374	solar
2017	56.55956973	solar
2017	81.88972951	solar
2017	67.04438356	solar
2017	101.0350997	solar
2017	82.26803909	solar
2017	74.56464268	solar
2017	86.398766	solar
2017	81.06920052	solar
2017	98.72644678	solar
2017	90.39506514	solar
2017	60.94923481	solar
2017	64.95500303	solar
2017	71.92623264	solar
2017	70.87021669	solar
2017	105.0032823	solar
2017	86.51633531	solar
2017	170.9282848	solar
2017	60.39311956	solar
2017	68.86064943	solar
2017	90.25852197	solar
2017	89.8576694	solar
2017	77.62413688	solar
2017	76.93044851	solar
2017	70.27017785	solar
2017	70.45349253	solar
2017	76.75198009	solar
2017	86.97821018	solar
2017	62.84061511	solar
2017	128.6987859	solar
2017	91.9305731	solar
2017	74.81730815	solar
2017	74.73424671	solar
2017	132.3634999	solar
2017	97.81346013	solar
2017	107.1605893	solar
2017	80.67642699	solar
2017	106.5856852	solar
2017	106.0993412	solar
2017	104.6795744	solar
2017	106.2827725	solar
2017	118.4374612	solar
2017	106.2200337	solar
2017	108.8300506	solar
2017	113.0474537	solar
2017	120.027001	solar
2017	106.4404659	solar
2017	112.0146562	solar
2017	77.23759486	solar
2017	156.9590211	solar
2017	79.21026652	solar
2017	99.84686838	solar
2017	81.80367189	solar
2017	110.7721021	solar
2017	131.8876088	solar
2017	87.87063485	solar
2017	142.4458836	solar
2017	102.3678274	solar
2017	96.358577	solar
2017	147.4896584	solar
2017	97.61917624	solar
2017	155.9012339	solar
2017	107.8280157	solar
2018	42.93462013	solar
2018	43.40982638	solar
2018	46.0713235	solar
2018	43.52156479	solar
2018	45.69932236	solar
2018	43.74774766	solar
2018	44.1140253	solar
2018	43.21279224	solar
2018	43.82438393	solar
2018	45.69447364	solar
2018	47.96497561	solar
2018	46.51612537	solar
2018	40.20265832	solar
2018	45.74554905	solar
2018	47.9230888	solar
2018	62.16009672	solar
2018	48.87259266	solar
2018	55.3600401	solar
2018	55.0218376	solar
2018	51.33572543	solar
2018	57.61079299	solar
2018	40.88104693	solar
2018	61.19158554	solar
2018	51.1940293	solar
2018	45.93788181	solar
2018	47.71716761	solar
2018	41.72383111	solar
2018	44.13549367	solar
2018	50.77269138	solar
2018	56.76661136	solar
2018	61.00124947	solar
2018	60.82319903	solar
2018	41.79228887	solar
2018	62.86219846	solar
2018	63.76077812	solar
2018	65.72816213	solar
2018	57.01686082	solar
2018	75.54793379	solar
2018	61.09453054	solar
2018	52.1960405	solar
2018	59.38255371	solar
2018	47.85911774	solar
2018	56.8057559	solar
2018	57.84246635	solar
2018	37.81079724	solar
2018	64.21981858	solar
2018	61.76951899	solar
2018	79.39767219	solar
2018	61.91327126	solar
2018	60.3424773	solar
2018	83.71097691	solar
2018	54.52698503	solar
2018	51.88757113	solar
2018	59.49887558	solar
2018	67.89656998	solar
2018	71.05951332	solar
2018	67.78408871	solar
2018	54.75668695	solar
2018	50.58425657	solar
2018	60.33444064	solar
2018	69.43347429	solar
2018	80.46902022	solar
2018	63.98897182	solar
2018	70.62410861	solar
2018	74.22837242	solar
2018	76.78157937	solar
2018	97.56730484	solar
2018	82.43059219	solar
2018	79.81263035	solar
2018	56.54768404	solar
2018	94.35054323	solar
2018	65.15521388	solar
2018	105.581805	solar
2018	54.16386505	solar
2018	112.9638383	solar
2018	87.26710455	solar
2018	105.087056	solar
2018	80.82566974	solar
2018	67.83050208	solar
2018	95.59127552	solar
2018	75.58115935	solar
2018	74.07747662	solar
2018	66.71395662	solar
2018	92.1858668	solar
2018	74.32895144	solar
2018	118.4712976	solar
2018	69.91979808	solar
2018	88.02397271	solar
2018	78.18607637	solar
2018	118.82825	solar
2018	148.0899367	solar
2018	73.92262155	solar
2018	103.64069	solar
2019	32.83312751	solar
2019	57.65522045	solar
2019	36.78821027	solar
2019	67.417161	solar
2019	34.27239801	solar
2019	43.05674037	solar
2019	37.52794495	solar
2019	32.5929977	solar
2019	44.41721743	solar
2019	44.28692589	solar
2019	48.61455583	solar
2019	51.42171301	solar
2019	35.38047283	solar
2019	60.68846179	solar
2019	46.94954275	solar
2019	35.59991676	solar
2019	47.77017577	solar
2019	37.36039669	solar
2019	41.78379558	solar
2019	54.47308505	solar
2019	35.41837112	solar
2019	53.08607597	solar
2019	34.83965213	solar
2019	55.67667424	solar
2019	48.33275834	solar
2019	44.07834254	solar
2019	53.08048802	solar
2019	52.32699625	solar
2019	41.42250409	solar
2019	56.43106564	solar
2019	63.91298739	solar
2019	66.40478674	solar
2019	42.53894658	solar
2019	70.63049113	solar
2019	75.28363289	solar
2019	38.99438134	solar
2019	55.90394285	solar
2019	71.88833669	solar
2019	42.36386673	solar
2019	121.2158	solar
2019	90.41653917	solar
2019	59.41585049	solar
2019	32.31385031	solar
2019	30.79925999	solar
2019	34.58169712	solar
2019	39.19928081	solar
2019	39.87401489	solar
2019	39.77251859	solar
2019	52.50380765	solar
2019	55.91513989	solar
2019	60.39970733	solar
2019	64.01847534	solar
2019	42.8213143	solar
2019	83.55656946	solar
2019	43.57277166	solar
2019	31.19248339	solar
2019	34.85591527	solar
2019	53.50918469	solar
2019	51.20254513	solar
2019	56.93513399	solar
2019	45.16636353	solar
2019	76.16782414	solar
2019	32.64027063	solar
2019	43.90891476	solar
2019	55.84819109	solar
2019	97.21237589	solar
2019	126.2489817	solar
2019	31.64273128	solar
2019	29.78961952	solar
2019	35.5278222	solar
2019	37.02852471	solar
2019	53.92766565	solar
2019	65.24563181	solar
2019	61.19008596	solar
2019	93.56075936	solar
2019	50.77352111	solar
2019	57.00246322	solar
2019	49.14571175	solar
2019	58.2421911	solar
2019	58.1730331	solar
2019	49.66929444	solar
2019	32.62038978	solar
2019	40.45742316	solar
2019	43.07591697	solar
2019	49.97041276	solar
2019	39.48112746	solar
2019	43.13199694	solar
2019	38.90064473	solar
2019	42.32520505	solar
2019	44.07844897	solar
2019	51.63768961	solar
2020	29.95028581	solar
2020	60.5227219	solar
2020	27.88710061	solar
2020	41.02445011	solar
2020	36.93386089	solar
2020	42.67933652	solar
2020	42.57276615	solar
2020	42.57276615	solar
2020	42.57276615	solar
2020	54.24603772	solar
2020	32.1510928	solar
2020	31.86219622	solar
2020	27.30267745	solar
2020	31.83871839	solar
2020	29.53264953	solar
2020	29.82494678	solar
2020	29.80449591	solar
2020	30.09526777	solar
2020	33.55164803	solar
2020	31.39054979	solar
2020	33.83393328	solar
2020	34.98748763	solar
2020	33.88929228	solar
2020	32.23310823	solar
2020	33.77141103	solar
2020	34.79408904	solar
2020	38.33317795	solar
2020	38.85774757	solar
2020	37.18381143	solar
2020	30.66958974	solar
2020	47.31982304	solar
2020	47.29053906	solar
2020	41.91452219	solar
2020	39.35582893	solar
2020	53.4166821	solar
2020	50.26479057	solar
2020	45.09053599	solar
2020	47.77257237	solar
2020	78.56482346	solar
2020	81.52794966	solar
2020	42.74242187	solar
2020	45.17424682	solar
2020	45.41377814	solar
2020	37.63780747	solar
2020	38.2119328	solar
2020	41.50031524	solar
2020	23.39088381	solar
2020	27.98787467	solar
2020	25.98309313	solar
2020	35.19475084	solar
2020	27.90441555	solar
2020	31.78406589	solar
2020	37.77922644	solar
2020	43.43310195	solar
2020	42.71162588	solar
2020	44.95452167	solar
2020	46.07665073	solar
2020	46.56948734	solar
2020	52.33448072	solar
2020	34.69223587	solar
2020	34.40409682	solar
2020	44.88085329	solar
2020	33.68960196	solar
2020	30.77982675	solar
2020	33.85903549	solar
2020	33.9166036	solar
2020	52.29688845	solar
1982	664.2471594	wind
1983	393.0187976	wind
1983	413.6249315	wind
1983	413.5779226	wind
1984	387.2696484	wind
1985	214.4140132	wind
1985	278.5277186	wind
1985	462.7712314	wind
1985	415.2164442	wind
1985	324.3289567	wind
1985	614.9866041	wind
1986	293.6584862	wind
1987	170.1704421	wind
1989	231.3882502	wind
1990	144.3289292	wind
1990	171.7203543	wind
1990	171.7203543	wind
1990	171.7203543	wind
1991	155.1813082	wind
1992	130.3756409	wind
1993	228.2907596	wind
1994	107.7502756	wind
1994	108.8001456	wind
1995	184.5733934	wind
1997	182.0238466	wind
1998	96.22956582	wind
1998	83.77049975	wind
1999	89.71945546	wind
1999	98.8073978	wind
1999	76.10861082	wind
1999	82.7174375	wind
1999	126.1873794	wind
1999	90.02433465	wind
1999	149.362545	wind
1999	131.5323077	wind
1999	135.8153285	wind
1999	112.4647282	wind
1999	110.5639831	wind
1999	143.8445627	wind
1999	87.67011294	wind
1999	111.5979156	wind
1999	103.7193279	wind
1999	134.9558322	wind
1999	192.7332329	wind
1999	94.6296023	wind
1999	99.86120603	wind
1999	123.5638769	wind
2000	123.5183464	wind
2000	77.46834434	wind
2000	308.7623895	wind
2000	153.6361767	wind
2001	70.36344736	wind
2001	85.88349351	wind
2001	90.04973233	wind
2001	88.49023838	wind
2001	67.98828471	wind
2001	88.34129336	wind
2001	82.78226732	wind
2001	72.30564839	wind
2001	112.5015937	wind
2001	100.4361114	wind
2001	79.77622921	wind
2001	94.47395672	wind
2001	106.9867098	wind
2001	85.95031631	wind
2001	118.2147404	wind
2001	102.5798179	wind
2001	80.34400575	wind
2001	129.6075303	wind
2001	83.41840975	wind
2002	85.33572294	wind
2002	77.4388179	wind
2002	90.01041656	wind
2002	114.8388135	wind
2002	97.81941707	wind
2002	101.5148307	wind
2002	95.61340645	wind
2002	159.5635576	wind
2003	73.070905	wind
2003	59.17548506	wind
2003	70.22813017	wind
2003	70.22813017	wind
2003	70.76254949	wind
2003	80.10586516	wind
2003	68.60082199	wind
2003	61.28888302	wind
2003	74.65689405	wind
2003	87.58322927	wind
2003	62.98871372	wind
2003	79.12511669	wind
2003	82.05207722	wind
2003	74.12219085	wind
2003	76.75410896	wind
2003	94.21772441	wind
2003	122.5093925	wind
2003	96.42505359	wind
2003	97.06337689	wind
2003	75.19309886	wind
2004	67.79110663	wind
2004	117.957694	wind
2004	67.60406137	wind
2005	50.61688148	wind
2005	68.86930606	wind
2005	45.63876246	wind
2005	45.63876246	wind
2005	69.77150264	wind
2005	59.08121676	wind
2005	61.77806196	wind
2005	68.37793535	wind
2005	74.95704089	wind
2005	74.49388709	wind
2005	79.65764102	wind
2005	60.50428467	wind
2005	80.39864722	wind
2005	74.6340682	wind
2005	67.36248652	wind
2005	78.5071603	wind
2005	74.83901528	wind
2005	83.70159556	wind
2005	75.84824909	wind
2005	69.81597292	wind
2005	91.83404913	wind
2006	58.46575738	wind
2006	70.78173424	wind
2006	76.42283667	wind
2006	77.34277394	wind
2006	59.23471554	wind
2006	77.98074271	wind
2006	81.91174559	wind
2006	76.56463296	wind
2006	70.96224395	wind
2006	80.19123365	wind
2006	72.88133908	wind
2006	68.09946592	wind
2006	76.2678501	wind
2006	87.43718476	wind
2006	90.95868813	wind
2006	95.02068636	wind
2006	66.98052277	wind
2006	107.3953698	wind
2006	92.76745103	wind
2007	66.19572915	wind
2007	78.09120241	wind
2007	56.15004814	wind
2007	77.80937274	wind
2007	68.61586236	wind
2007	105.5271621	wind
2007	78.14381198	wind
2007	82.25761041	wind
2007	66.58122384	wind
2007	50.69115443	wind
2007	86.49795491	wind
2007	63.56435071	wind
2007	81.69517024	wind
2007	94.78155734	wind
2007	68.27486879	wind
2007	63.48535376	wind
2007	82.84733739	wind
2007	124.7035724	wind
2007	77.76956754	wind
2007	90.95424089	wind
2007	88.66047362	wind
2007	92.53467798	wind
2007	95.4878668	wind
2007	78.47864584	wind
2007	122.9975633	wind
2007	87.19639375	wind
2007	87.19639375	wind
2007	86.24453891	wind
2007	81.68876558	wind
2008	68.9468081	wind
2008	57.76719326	wind
2008	87.61664844	wind
2008	80.44056229	wind
2008	96.63944195	wind
2008	65.5130805	wind
2008	71.18080788	wind
2008	81.66892761	wind
2008	63.25941634	wind
2008	86.66240235	wind
2008	81.72047466	wind
2008	65.83651835	wind
2008	78.30943162	wind
2008	78.30943162	wind
2008	85.97564803	wind
2008	87.03233943	wind
2008	74.46168537	wind
2008	88.84297441	wind
2008	83.03231711	wind
2008	78.17914146	wind
2008	109.7824673	wind
2008	97.18146966	wind
2008	122.8991131	wind
2008	93.34510028	wind
2008	92.6891655	wind
2008	101.1345172	wind
2008	81.21034899	wind
2008	83.4941913	wind
2008	79.75308525	wind
2008	91.12648875	wind
2008	80.84960562	wind
2008	73.01117457	wind
2008	65.38043332	wind
2008	91.56307458	wind
2008	85.83349456	wind
2008	92.95264379	wind
2008	100.8392917	wind
2008	69.18967237	wind
2008	78.24746209	wind
2008	82.86628598	wind
2008	86.53949003	wind
2008	81.57355005	wind
2008	94.22473359	wind
2008	97.53938663	wind
2008	141.4495956	wind
2008	103.9797245	wind
2008	89.8880363	wind
2008	108.474522	wind
2008	103.5935619	wind
2008	126.5835958	wind
2008	107.7072004	wind
2008	96.65418762	wind
2008	96.24868236	wind
2008	74.23532123	wind
2008	74.75421735	wind
2008	93.71788432	wind
2008	78.00198822	wind
2008	89.59884157	wind
2008	97.86873961	wind
2008	129.078247	wind
2008	100.6575847	wind
2008	108.0626993	wind
2008	90.57188619	wind
2009	46.89009053	wind
2009	73.75094927	wind
2009	80.00279874	wind
2009	73.41108655	wind
2009	74.52277177	wind
2009	71.82683965	wind
2009	104.3456071	wind
2009	67.43546089	wind
2009	80.92418195	wind
2009	90.47584432	wind
2009	73.39884014	wind
2009	80.09050305	wind
2009	76.97986634	wind
2009	92.15703442	wind
2009	98.25177007	wind
2009	116.8768546	wind
2009	102.1541452	wind
2009	96.50217616	wind
2009	81.75082634	wind
2009	67.43425183	wind
2009	78.13674345	wind
2009	82.41597327	wind
2009	69.42497856	wind
2009	77.89761658	wind
2009	89.9251274	wind
2009	84.84782744	wind
2009	70.96296833	wind
2009	94.14892044	wind
2009	80.26493438	wind
2009	89.47045626	wind
2009	76.84742033	wind
2009	97.09641305	wind
2009	76.22453923	wind
2009	99.52480322	wind
2009	68.96019949	wind
2009	87.17254808	wind
2009	98.45752434	wind
2009	79.96526669	wind
2009	64.28477644	wind
2009	84.66157291	wind
2009	99.00059359	wind
2009	116.3395476	wind
2009	112.3127608	wind
2009	67.59453925	wind
2009	64.00483293	wind
2009	95.0083404	wind
2009	87.22905813	wind
2009	90.5896151	wind
2009	61.32616942	wind
2009	85.24317487	wind
2009	97.91708643	wind
2009	108.1816006	wind
2009	69.62072546	wind
2009	107.6652666	wind
2009	99.61536669	wind
2009	65.652021	wind
2009	87.54271474	wind
2009	125.3731378	wind
2009	74.95754092	wind
2009	94.47275411	wind
2009	81.21908119	wind
2009	99.50810155	wind
2009	96.89663862	wind
2009	79.35674657	wind
2009	97.2929435	wind
2009	83.7943581	wind
2009	84.68820049	wind
2009	109.7398132	wind
2009	89.93078552	wind
2009	103.444767	wind
2009	73.5987742	wind
2009	95.47551633	wind
2009	123.6664996	wind
2009	89.02516167	wind
2009	101.2634575	wind
2009	125.5624539	wind
2009	74.84486208	wind
2009	120.6644487	wind
2009	101.4074617	wind
2009	139.8458233	wind
2009	102.2087629	wind
2009	131.5497851	wind
2009	104.7233206	wind
2009	104.767091	wind
2009	100.661483	wind
2009	148.3040718	wind
2009	105.7601945	wind
2009	135.0115088	wind
2009	119.8853839	wind
2009	147.1352422	wind
2009	105.0409303	wind
2009	104.3968291	wind
2009	121.3692455	wind
2009	93.28818451	wind
2009	105.817389	wind
2009	116.482661	wind
2009	116.482661	wind
2010	119.3126258	wind
2010	111.4201967	wind
2010	89.0811035	wind
2010	63.91436256	wind
2010	108.6274441	wind
2010	77.80198524	wind
2010	80.38241943	wind
2010	83.86956911	wind
2010	71.05207169	wind
2010	100.1609713	wind
2010	70.76833408	wind
2010	64.78613829	wind
2010	56.51048616	wind
2010	79.37983014	wind
2010	97.29054923	wind
2010	87.40753617	wind
2010	89.97323423	wind
2010	92.36880449	wind
2010	110.0457679	wind
2010	99.27435462	wind
2010	78.74253718	wind
2010	97.77145952	wind
2010	64.28298507	wind
2010	113.9138191	wind
2010	79.71013842	wind
2010	72.07835991	wind
2010	72.59320193	wind
2010	100.5401191	wind
2010	83.42941951	wind
2010	89.8403709	wind
2010	95.66297781	wind
2010	110.8259594	wind
2010	107.2649033	wind
2010	77.35049669	wind
2010	87.27276596	wind
2010	93.7342708	wind
2010	107.1042295	wind
2010	98.17376923	wind
2010	86.23818588	wind
2010	122.6357982	wind
2010	123.7997024	wind
2010	105.1199775	wind
2010	95.49584809	wind
2010	90.43039482	wind
2010	89.33004758	wind
2010	85.8836459	wind
2010	101.9364103	wind
2010	177.2421948	wind
2010	184.9007884	wind
2010	92.10876288	wind
2010	85.21927003	wind
2010	105.024748	wind
2010	84.15283627	wind
2010	89.55394236	wind
2010	125.477588	wind
2010	122.3006569	wind
2010	153.223758	wind
2011	78.17546226	wind
2011	69.37816326	wind
2011	70.36435444	wind
2011	58.92007856	wind
2011	68.47705882	wind
2011	61.69536437	wind
2011	76.2900143	wind
2011	67.88344204	wind
2011	102.8357967	wind
2011	70.57275187	wind
2011	89.33931734	wind
2011	68.73679421	wind
2011	70.82213843	wind
2011	140.5034462	wind
2011	76.24636783	wind
2011	90.46043801	wind
2011	97.59152957	wind
2011	60.27376635	wind
2011	107.4377286	wind
2011	75.84781114	wind
2011	121.3529268	wind
2011	79.54229305	wind
2011	80.63263044	wind
2011	98.90059563	wind
2011	92.52290722	wind
2011	85.65300743	wind
2011	92.96927614	wind
2011	76.71825685	wind
2011	97.04424132	wind
2011	119.046668	wind
2011	88.87946605	wind
2011	81.29823055	wind
2011	71.17693855	wind
2011	149.45605	wind
2011	153.0740173	wind
2011	102.0588905	wind
2011	86.47143637	wind
2011	109.9232214	wind
2011	94.45463973	wind
2011	93.80598066	wind
2011	106.0474259	wind
2011	104.5212677	wind
2011	82.67501289	wind
2011	89.5171688	wind
2011	77.20983053	wind
2011	87.7566384	wind
2011	102.8439646	wind
2011	86.55302646	wind
2011	94.142258	wind
2011	104.7424676	wind
2011	81.34227221	wind
2011	71.96229216	wind
2011	92.84090398	wind
2011	96.83247992	wind
2011	92.68172403	wind
2011	90.05018301	wind
2011	71.33151839	wind
2011	141.3566066	wind
2011	60.69794128	wind
2011	115.3084121	wind
2011	108.8630832	wind
2011	152.9080665	wind
2011	95.36016798	wind
2011	118.5044343	wind
2011	131.992664	wind
2011	124.0189787	wind
2011	147.6545977	wind
2012	51.9792605	wind
2012	56.92560738	wind
2012	56.60001806	wind
2012	62.39500072	wind
2012	53.70156095	wind
2012	63.42945871	wind
2012	47.2178216	wind
2012	63.55673644	wind
2012	54.65792826	wind
2012	57.92844578	wind
2012	55.30815502	wind
2012	59.5580209	wind
2012	61.9162213	wind
2012	51.05331422	wind
2012	54.68999778	wind
2012	72.44866068	wind
2012	50.41597375	wind
2012	48.47564777	wind
2012	87.19077597	wind
2012	71.25574234	wind
2012	82.32427305	wind
2012	83.76984084	wind
2012	66.7801181	wind
2012	58.69690329	wind
2012	67.11950558	wind
2012	94.02799122	wind
2012	101.7722564	wind
2012	87.73362066	wind
2012	53.20064236	wind
2012	65.16971389	wind
2012	75.34007604	wind
2012	83.36720985	wind
2012	63.4510512	wind
2012	86.87675154	wind
2012	66.78052904	wind
2012	75.43842933	wind
2012	67.86328714	wind
2012	91.23513369	wind
2012	79.78985278	wind
2012	136.2977071	wind
2012	60.90375078	wind
2012	54.17813073	wind
2012	59.5982115	wind
2012	194.4874232	wind
2012	78.38844547	wind
2012	86.92221178	wind
2012	82.95079482	wind
2012	106.7075898	wind
2012	70.7220653	wind
2012	70.27453892	wind
2012	168.0883587	wind
2012	74.7118748	wind
2012	216.6853053	wind
2012	116.0886999	wind
2012	62.55019524	wind
2012	105.0000939	wind
2012	105.4572971	wind
2012	89.01172941	wind
2012	67.66255688	wind
2012	83.90931839	wind
2012	48.18869226	wind
2012	131.5853442	wind
2012	88.77789729	wind
2012	65.27415183	wind
2012	69.75249931	wind
2012	86.26965452	wind
2012	92.59339317	wind
2012	103.2455674	wind
2012	95.16852306	wind
2012	139.8729721	wind
2012	116.6726035	wind
2012	88.89183062	wind
2012	79.23546613	wind
2012	102.320981	wind
2012	77.08147795	wind
2012	123.5750597	wind
2012	92.82709551	wind
2012	88.9036659	wind
2012	108.3360172	wind
2012	114.7979309	wind
2012	95.5021148	wind
2012	82.39404053	wind
2012	171.9583603	wind
2012	90.87988139	wind
2012	92.09555259	wind
2012	165.4761707	wind
2012	103.6974994	wind
2012	168.53141	wind
2013	52.80014924	wind
2013	44.03671748	wind
2013	91.09061124	wind
2013	61.21860967	wind
2013	45.85410549	wind
2013	56.63302567	wind
2013	50.02369144	wind
2013	99.65250784	wind
2013	86.55833066	wind
2013	95.23470982	wind
2014	40.12752546	wind
2014	51.64870751	wind
2014	44.55126216	wind
2014	46.32816739	wind
2014	51.39562051	wind
2014	51.3759309	wind
2014	44.78434482	wind
2014	41.8755508	wind
2014	50.8539288	wind
2014	41.68221957	wind
2014	43.70492356	wind
2014	50.3935058	wind
2014	42.06925478	wind
2014	38.79234953	wind
2014	62.47518731	wind
2014	55.31393157	wind
2014	44.97254762	wind
2014	45.01690424	wind
2014	44.11670887	wind
2014	47.04675503	wind
2014	64.52605283	wind
2014	44.10657893	wind
2014	58.57963457	wind
2014	57.60418736	wind
2014	58.75139678	wind
2014	50.48214391	wind
2014	49.65165942	wind
2014	59.48250699	wind
2014	46.11689884	wind
2014	50.78413872	wind
2014	54.75035072	wind
2014	58.85359145	wind
2014	72.86629793	wind
2014	64.44967761	wind
2014	69.34113106	wind
2014	68.83287486	wind
2014	56.20257633	wind
2014	80.23934513	wind
2014	89.82275828	wind
2014	78.41168592	wind
2014	75.19312649	wind
2015	61.4942781	wind
2015	37.73199554	wind
2015	42.4367994	wind
2015	37.81187516	wind
2015	36.62545362	wind
2015	35.42278193	wind
2015	34.78478274	wind
2015	44.60572659	wind
2015	34.61183838	wind
2015	45.04460084	wind
2015	35.7098798	wind
2015	52.61547318	wind
2015	36.61598671	wind
2015	38.58688268	wind
2015	44.53195649	wind
2015	47.97485697	wind
2015	42.98399271	wind
2015	43.40849547	wind
2015	38.52022098	wind
2015	35.69711718	wind
2015	54.06202215	wind
2015	44.157448	wind
2015	47.98991024	wind
2015	48.33624586	wind
2015	49.11134107	wind
2015	37.47493781	wind
2015	42.88477992	wind
2015	72.91485298	wind
2015	55.20678999	wind
2015	41.726069	wind
2015	49.35682268	wind
2015	53.24116436	wind
2015	53.24116436	wind
2015	48.35078751	wind
2015	49.3441754	wind
2015	44.52891066	wind
2015	39.74381151	wind
2015	41.44538379	wind
2015	43.63949067	wind
2015	39.62633723	wind
2015	41.66800394	wind
2015	43.50983692	wind
2015	43.77757119	wind
2015	39.87568463	wind
2015	52.69088757	wind
2015	72.55963779	wind
2015	58.40770447	wind
2015	49.39180359	wind
2015	62.63656721	wind
2015	48.99980873	wind
2015	71.55235135	wind
2015	75.39602353	wind
2015	126.6593696	wind
2016	47.84444917	wind
2016	45.37403358	wind
2016	38.01239141	wind
2016	35.01812156	wind
2016	37.82745339	wind
2016	39.40943952	wind
2016	40.39753143	wind
2016	43.10294935	wind
2016	32.74989443	wind
2016	38.44687594	wind
2016	34.40730668	wind
2016	40.87514135	wind
2016	52.42557413	wind
2016	44.91751679	wind
2016	50.04460677	wind
2016	43.47667466	wind
2016	43.89513201	wind
2016	34.71632172	wind
2016	39.01903079	wind
2016	42.59475172	wind
2016	34.51838657	wind
2016	40.18880459	wind
2016	39.7849291	wind
2016	43.3793405	wind
2016	48.13385677	wind
2016	52.52748891	wind
2016	52.52748891	wind
2016	41.53495981	wind
2016	34.30178353	wind
2016	31.99874845	wind
2016	40.25251281	wind
2016	41.79612999	wind
2016	43.74186954	wind
2016	44.83973661	wind
2016	44.98357339	wind
2016	36.78394377	wind
2016	31.07240834	wind
2016	32.99244189	wind
2016	79.91571863	wind
2016	48.29084788	wind
2016	51.52329658	wind
2016	62.84389793	wind
2016	58.40287734	wind
2016	65.87126458	wind
2016	80.82822419	wind
2016	82.83523884	wind
2016	72.59427071	wind
2016	157.5996572	wind
2016	41.93986495	wind
2016	52.76538452	wind
2016	46.16052978	wind
2016	60.86731835	wind
2016	37.63140706	wind
2016	46.7093385	wind
2016	43.92457848	wind
2016	49.23712365	wind
2016	39.33102624	wind
2016	45.31175178	wind
2017	49.44803072	wind
2017	34.91971034	wind
2017	31.82924168	wind
2017	29.61330095	wind
2017	34.14363751	wind
2017	33.77337337	wind
2017	33.77337337	wind
2017	36.28795574	wind
2017	39.05140236	wind
2017	35.04958886	wind
2017	47.74300591	wind
2017	33.06357449	wind
2017	33.93779304	wind
2017	28.16432262	wind
2017	43.08250765	wind
2017	29.93990033	wind
2017	33.87156715	wind
2017	44.59419304	wind
2017	38.70691124	wind
2017	36.88229315	wind
2017	35.72911524	wind
2017	34.11111588	wind
2017	39.11092352	wind
2017	32.17602153	wind
2017	31.40982932	wind
2017	51.24749057	wind
2017	40.3131223	wind
2017	48.5108464	wind
2017	40.12165875	wind
2017	34.68558651	wind
2017	39.24098057	wind
2017	56.59566786	wind
2017	41.45134639	wind
2017	38.70838997	wind
2017	46.69849305	wind
2017	44.16551798	wind
2017	47.54040834	wind
2017	63.08479684	wind
2017	37.89436185	wind
2017	67.97331052	wind
2017	47.99712289	wind
2017	65.64469912	wind
2017	70.52941177	wind
2017	76.31515248	wind
2017	42.60873757	wind
2017	76.69965251	wind
2017	70.49046591	wind
2018	60.87224592	wind
2018	37.24196232	wind
2018	36.00950869	wind
2018	36.00950869	wind
2018	37.57874988	wind
2018	36.33682399	wind
2018	39.93934021	wind
2018	35.62534669	wind
2018	29.86137793	wind
2018	38.41396706	wind
2018	37.81494699	wind
2018	49.92027406	wind
2018	36.39715112	wind
2018	34.27227861	wind
2018	42.24746903	wind
2018	31.50900691	wind
2018	26.08774084	wind
2018	48.15455181	wind
2018	40.00376496	wind
2018	31.75573714	wind
2018	34.44373877	wind
2018	31.54914758	wind
2018	37.08607262	wind
2018	33.17890882	wind
2018	27.28763396	wind
2018	32.87256775	wind
2018	35.0490584	wind
2018	31.33256926	wind
2018	48.63106391	wind
2018	53.11998838	wind
2018	55.28809731	wind
2018	28.69921299	wind
2018	26.37574404	wind
2018	25.6232881	wind
2018	31.28680766	wind
2018	32.48291946	wind
2018	29.34182545	wind
2018	25.31772709	wind
2018	25.04145909	wind
2018	26.13191509	wind
2018	26.30813279	wind
2018	35.56007481	wind
2018	29.27996881	wind
2018	34.26688363	wind
2018	35.1488763	wind
2018	27.42832364	wind
2018	24.39437471	wind
2018	27.26688147	wind
2019	50.5131596	wind
2019	37.6196236	wind
2019	31.57853701	wind
2019	27.92815431	wind
2019	38.13515611	wind
2019	35.42902472	wind
2019	31.82224647	wind
2019	35.76518641	wind
2019	39.16233719	wind
2019	38.36920841	wind
2019	38.678206	wind
2019	44.79817281	wind
2019	25.30100986	wind
2019	40.34782075	wind
2019	36.16769879	wind
2019	52.08548302	wind
2019	47.10307488	wind
2019	34.13424043	wind
2019	28.0484159	wind
2019	31.46310661	wind
2019	31.74146952	wind
2019	28.31947387	wind
2019	61.7365537	wind
2019	33.13170765	wind
2019	32.08961478	wind
2019	39.60056285	wind
2019	45.07724948	wind
2019	29.34878929	wind
2019	31.60464011	wind
2019	31.66157762	wind
2019	35.60065403	wind
2019	31.09912587	wind
2019	32.11525667	wind
2019	26.30588128	wind
2019	25.26974476	wind
2019	29.97053683	wind
2019	45.5855634	wind
2019	29.01370702	wind
2019	27.4217856	wind
2019	27.92416214	wind
2019	28.08793918	wind
2019	51.47621589	wind
2019	52.82910694	wind
2019	31.197082	wind
2019	42.46442644	wind
2020	30.03050294	wind
2020	31.11920829	wind
2020	29.69993355	wind
2020	34.49684037	wind
2020	33.36498993	wind
2020	32.7857298	wind
2020	32.89613571	wind
2020	46.06357165	wind
2020	51.7498874	wind
2020	33.99145319	wind
2020	24.48406867	wind
2020	33.12552452	wind
2020	28.10876297	wind
2020	32.86821426	wind
2020	27.52290287	wind
2020	41.58322454	wind
2020	31.89608215	wind
2020	27.45914003	wind
2020	31.89608215	wind
2020	41.45332931	wind
2020	36.69743209	wind
2020	38.26550332	wind
2020	30.20049686	wind
2020	27.23770277	wind
2020	27.89684667	wind
2020	42.27954831	wind
2020	32.85577822	wind
2020	40.26580716	wind
2020	28.10876297	wind
2020	37.04395801	wind
2020	27.0533675	wind
2020	28.48982509	wind
2020	27.01593117	wind
2020	34.51289509	wind
2020	41.38712672	wind
2020	32.89613571	wind
2020	31.81849851	wind
2020	39.88026711	wind
2020	36.69087259	wind
2020	30.76029673	wind
2020	36.39217876	wind
2020	30.42025146	wind
2020	32.62528543	wind
2020	28.04181018	wind
2020	28.08455012	wind
2020	28.71334605	wind
2020	26.00711998	wind
2020	29.05979136	wind
2020	26.744877	wind
2020	30.53606305	wind
2020	34.35957983	wind
2020	34.31819609	wind
2020	35.1852035	wind
2020	35.28645573	wind
2020	31.73302887	wind
2020	33.35227835	wind
2020	40.22847261	wind
2020	35.43581912	wind
2020	31.2346638	wind
2020	41.9930375	wind
2020	32.42478142	wind
2020	31.13489598	wind
2020	32.12227728	wind
2020	35.16788026	wind
