# Supplementary material for: Levelized cost-based learning analysis of utility-scale wind and solar in the United States
Source: iScience. 2022 May 9;25(6):104378. doi: 10.1016/j.isci.2022.104378 (PMC9127581; doi:10.1016/j.isci.2022.104378)
Supplement: Data S1. Data and Scripts, related to Figures 1–7, STAR Methods, and Document S1 — Data factor_delta_data: Data related to Figure 5 lcoe_learning_data: Annual datasets with inputs to all learning calculations, includes separate files for solar and wind (related to Figures 1–4, 6, and 7) project_level: Project-level LCOE estimates (related to Figure 1) SI Data: Additional data files related to Figure S1, S2, and S4; Tables S1–S4 and Tables S13–S16 Scripts figures_1_2_4_5: Scripts to generate Figures 1, 2, 4, and 5 forecasts: Script to generate LCOE-learning based forecasts (related to Figures 6 and 7) learning_curves: Scripts to run segmented regression models (related to Figure 3) prep: A base script that is run to load all data (this is run automatically within the other scripts) SI Scripts: Additional scripts related to Figures S1, S2, and S4; Tables S1–S4 and Tables S13–S16. [file mmc2.zip › Data and Scripts/Data/lcoe_learning_data_solar.csv]

year	raw_lcoe	normalized_lcoe	mw	gwh	region	capacity_factor	tax_rate	tariffs	steel	silicon	currency	finance	capEx_normalized	capEx_raw	capEx_module	capEx_BoS	opEx	capFactor	projectLife	wacc	pv_global_mw	pv_global_uScale_mw	pv_us_mw	pv_us_uScale_mw	pv_global_gwh	pv_global_uScale_gwh	pv_us_gwh	pv_us_uScale_gwh
2007	365.62	283.97	8507.09	26688.22	343.47	404.71	350.85	370.75	365.20	328.75	365.15	311.23	8757.82	10397.38	5061.31	5336.06	41.76	0.24	21.50	0.02	7705.00	1082.00	436.00	23.00	26688.22	1498.91	3046.46	62.63
2008	195.31	137.81	14730.33	38586.21	178.52	221.37	188.17	201.04	194.26	156.57	192.86	171.00	3350.70	4820.49	4747.66		42.38	0.21	21.50	0.02	13831.00	4400.00	634.00	41.00	38586.21	5442.40	4260.72	139.65
2009	222.27	184.58	22842.60	58669.89	213.39	238.34	214.67	227.89	222.12	212.91	219.32	189.81	4802.71	5210.71	3002.18	2208.53	39.62	0.20	21.70	0.02	21656.00	6253.00	969.00	106.00	58669.89	11493.86	5952.81	303.19
2010	218.11	165.89	40333.93	90816.41	212.32	223.81	210.35	209.14	217.38	211.35	215.06	187.54	4233.08	4869.63	2486.38	2383.25	40.76	0.21	22.83	0.02	39445.00	11765.00	1708.00	435.00	90816.41	21913.23	8788.98	728.69
2011	198.42	165.65	72199.78	153239.20	184.63	206.41	191.47	206.46	197.37	192.50	194.62	178.73	4251.02	4686.96	1738.22	2948.74	40.44	0.22	23.08	0.03	67730.00	21947.00	3201.00	1278.00	153239.20	42857.09	13627.87	1742.26
2012	145.63	130.06	101653.87	249527.63	136.25	156.93	140.83	147.28	144.92	144.30	142.21	136.57	3391.61	3785.79	1204.65	2581.14	40.07	0.23	23.57	0.03	97713.00	35009.00	6684.00	3193.00	249527.63	79160.40	23248.86	5212.24
2013	137.07	137.15	137178.27	380961.92	125.57	153.32	132.82	141.56	136.65	136.26	136.42	135.17	3857.09	4164.88	1182.83	2982.04	38.37	0.24	24.33	0.03	137783.00	62519.00	12365.00	6612.00	380961.92	145215.85	39503.45	13335.28
2014	127.07	120.69	175593.66	564584.28	115.72	142.84	123.08	128.99	126.65	126.13	125.92	121.98	3600.73	4033.81	1105.07	2928.73	35.31	0.23	26.45	0.03	180623.00	94956.00	19089.00	10804.00	564584.28	255171.20	66013.43	28612.61
2015	99.54	94.83	222937.16	806736.82	93.28	106.29	96.63	101.73	99.50	98.86	98.51	96.98	3111.84	3343.22	1112.30	2230.92	33.24	0.24	28.80	0.03	235454.00	137610.00	26443.00	15058.00	806736.82	420473.65	101806.33	50266.24
2016	73.59	71.39	294799.78	1121715.84	69.67	78.87	71.65	75.75	73.65	73.14	73.42	70.46	2406.81	2503.83	824.98	1678.85	30.51	0.24	28.97	0.02	307420.00	195811.00	40583.00	25274.00	1121715.84	649063.09	153290.24	82937.77
2017	71.57	66.93	389578.55	1547883.59	69.54	71.79	69.83	72.53	71.44	70.98	71.52	70.10	2231.15	2304.97	684.05	1620.92	28.26	0.23	29.61	0.02	406254.00	268782.00	51485.00	32037.00	1547883.59	970471.03	227298.06	132955.31
2018	58.04	57.91	482911.60	2100548.61	56.51	59.18	58.04	57.91	57.76	57.75	57.91	59.19	1864.77	1966.70	660.42	1306.28	26.37	0.23	31.09	0.02	506617.00	335344.00	61459.00	38578.00	2100548.61	1381679.62	317070.90	193188.88
2019	44.68	40.46	583872.21	2779547.55	43.39	46.01	44.68	43.85	44.56	44.67	44.64	41.37	1527.46	1635.70	564.49	1071.21	22.71	0.25	32.37	0.02	622063.00	415748.00	72972.00	45881.00	2779547.55	1891577.91	420747.71	261908.24
2020	34.42	34.42	709673.60	3604843.92	34.42	34.42	34.42	34.42	34.42	34.42	34.42	34.42	1355.88	1355.88	470.38	885.50	20.54	0.27	33.70	0.02	762263.00	496431.00	91843.00	59781.00	3604843.92	2513873.03	547098.71	346516.24
