# Supplementary material for: Levelized cost-based learning analysis of utility-scale wind and solar in the United States
Source: iScience. 2022 May 9;25(6):104378. doi: 10.1016/j.isci.2022.104378 (PMC9127581; doi:10.1016/j.isci.2022.104378)
Supplement: Data S1. Data and Scripts, related to Figures 1–7, STAR Methods, and Document S1 — Data factor_delta_data: Data related to Figure 5 lcoe_learning_data: Annual datasets with inputs to all learning calculations, includes separate files for solar and wind (related to Figures 1–4, 6, and 7) project_level: Project-level LCOE estimates (related to Figure 1) SI Data: Additional data files related to Figure S1, S2, and S4; Tables S1–S4 and Tables S13–S16 Scripts figures_1_2_4_5: Scripts to generate Figures 1, 2, 4, and 5 forecasts: Script to generate LCOE-learning based forecasts (related to Figures 6 and 7) learning_curves: Scripts to run segmented regression models (related to Figure 3) prep: A base script that is run to load all data (this is run automatically within the other scripts) SI Scripts: Additional scripts related to Figures S1, S2, and S4; Tables S1–S4 and Tables S13–S16. [file mmc2.zip › Data and Scripts/Data/projections_wind.csv]

year	lcoe	proj1	proj2	proj3	actual_wind	proj_avg	proj_b	proj_d	proj_f	proj_j	proj_n	proj_t	proj_x	proj_ab
2010	89.99515195				198
2011	89.0391912				238
2012	74.84392304				283
2013	59.71613762				319
2014	50.08609371				370
2015	45.10960006				433
2016	42.14577559				487
2017	38.67694144				540	517.5116558	511.9819				532.1052127	514.6215	514.6215	514.2281662
2018	32.96219312				592	584.4311014	556.1985	563	563	593.149626	579.8834046	586.9449142	669.3082748	563.9640912
2019	33.87133214	33.75961313	33.75955614	33.75963536	650	655.985822	604.1236	623	623	651.4768518	637.5868055	659.2683285	823.9950496	625.4359402
2020	32.40529885	33.25140049	32.08609269	33.2751121	743	736.3016253	645.6101	682.1666667	721.8333333	729.1216461	706.0322612	731.5917427	978.6818245	695.3754281
2021		32.52224951	29.78800059	32.57934015		818.8456631	688.9779	741.3333333	820.6666667	814.2758085	779.9732496	803.9151569	1133.368599	768.2545908
2022		31.91793504	27.97296364	32.0021353		898.739069	726.9519	800.5	919.5	899.8835769	845.6511937	876.2385711	1288.055374	833.1319359
2023		31.28952631	26.16936672	31.40137243		983.4373268	764.0213	859.6666667	1018.333333	983.5185288	954.4436545	948.5619854	1442.742149	896.2109972
2024		30.74283971	24.66807931	30.87827585		1066.679527	801.1036	918.8333333	1117.166667	1067.585706	1051.253068	1020.8854	1597.428924	959.179519
2025		30.11520963	23.02023844	30.27718927		1149.886206	838.2054	978	1216	1152.616182	1140.357069	1093.208814	1752.115699	1028.586486
2026		29.7802164	22.17311693	29.95612339		1237.420418	892.0618	1042.2	1342	1244.433751	1209.632031	1165.532228	1906.802473	1096.701059
2027		29.26821156	20.92099288	29.46507672		1332.205885	945.9979	1106.4	1468	1344.91516	1319.03137	1237.855642	2061.489248	1173.957758
2028		28.77783428	19.7690906	28.99439412		1429.041395	999.8495	1170.6	1594	1454.215596	1431.992911	1310.179056	2216.176023	1255.318075
2029		28.28247788	18.65142903	28.51854984		1530.591332	1053.4758	1234.8	1720	1577.779125	1570.946787	1382.502471	2370.862798	1334.363675
2030		27.0538384	16.07167527	27.33660116		1672.810087	1108.1858	1299	1846	1718.55836	1757.550993	1454.825885	2525.549573
2031		27.09224127	16.14826945	27.37358222		1796.371952	1176.9388	1360.5	1967.2	1876.277014	1934.945102	1552.729821	2706.01293
2032		26.5823179	15.15189087	26.88233585		1922.392073	1245.8981	1422	2088.4	2046.590738	2116.745629	1650.633757	2886.476287
2033		26.13537688	14.31476029	26.45140121		2046.213989	1314.6512	1483.5	2209.6	2224.812403	2275.456986	1748.537693	3066.939644
2034		25.71748078	13.56189857	26.04815828		2171.198254	1383.5651	1545	2330.8	2408.850762	2436.327283	1846.441629	3247.403001
2035		24.83559736	12.06502682	25.19618077		2300.792228	1452.7141	1606.5	2452	2598.175249	2623.944327	1944.345565	3427.866358
2036		24.90571736	12.17958126	25.26397424		2433.372768	1535.7726	1668	2573.2	2794.142921	2811.914637	2042.249501	3608.329715
2037		24.54986615	11.60603828	24.91983669		2563.822759	1617.4678	1729.5	2694.4	2998.958017	2977.486987	2140.153437	3788.793072
2038		24.240238	11.12264741	24.62021016		2690.034553	1699.2419	1791	2815.6	3213.57401	3103.51216	2238.057373	3969.256429
2039		23.96147019	10.6996801	24.35029341		2813.81357	1781.1994	1852.5	2936.8	3439.193682	3201.320816	2335.961309	4149.719786
2040		23.69966984	10.31285502	24.09667115		2941.903104	1863.0243	1914	3058	3673.269464	3320.979577	2433.865245	4330.183143
2041		23.39135518	9.870011318	23.79781872		3274.194725	1938.0908			3912.286392	3482.261217	2536.795503	4501.539711
2042		23.15028833	9.533186238	23.56402152		3413.369071	2013.549			4155.408885	3585.265428	2639.725762	4672.896279
2043		22.92289988	9.222942975	23.34338545		3552.108998	2088.9722			4402.802861	3681.86106	2742.65602	4844.252847
2044		22.70185774	8.928216471	23.12880872		3692.816395	2165.4566			4654.681241	3782.748439	2845.586279	5015.609415
2045		22.5062859	8.6730168	22.93887551		3827.387954	2242.157			4910.487086	3848.813163	2948.516537	5186.965983
2046		22.32535619	8.441521912	22.76309327		3959.310135	2275.6206			5168.919552	3942.241178	3051.446796	5358.32255
2047		22.17248487	8.24933522	22.61451904		4081.892697	2308.2693			5427.683554	3989.454461	3154.377054	5529.679118
2048		22.02148765	8.062539219	22.46771901		4206.102398	2341.7998			5683.891468	4046.477725	3257.307313	5701.035686
2049		21.88945387	7.901652228	22.33931657		4323.687825	2375.6236			5935.69522	4074.490482	3360.237571	5872.392254
2050		21.5119801	7.454126935	21.97202311		4446.552509	2407.9118			6183.382423	4134.551673	3463.16783	6043.748822
