# Supplementary material for: Levelized cost-based learning analysis of utility-scale wind and solar in the United States
Source: iScience. 2022 May 9;25(6):104378. doi: 10.1016/j.isci.2022.104378 (PMC9127581; doi:10.1016/j.isci.2022.104378)
Supplement: Data S1. Data and Scripts, related to Figures 1–7, STAR Methods, and Document S1 — Data factor_delta_data: Data related to Figure 5 lcoe_learning_data: Annual datasets with inputs to all learning calculations, includes separate files for solar and wind (related to Figures 1–4, 6, and 7) project_level: Project-level LCOE estimates (related to Figure 1) SI Data: Additional data files related to Figure S1, S2, and S4; Tables S1–S4 and Tables S13–S16 Scripts figures_1_2_4_5: Scripts to generate Figures 1, 2, 4, and 5 forecasts: Script to generate LCOE-learning based forecasts (related to Figures 6 and 7) learning_curves: Scripts to run segmented regression models (related to Figure 3) prep: A base script that is run to load all data (this is run automatically within the other scripts) SI Scripts: Additional scripts related to Figures S1, S2, and S4; Tables S1–S4 and Tables S13–S16. [file mmc2.zip › Data and Scripts/Data/lcoe_learning_data_wind.csv]

year	raw_lcoe	normalized_lcoe	mw	gwh	region	capacity_factor	tax_rate	currency	steel	finance	capEx	opEx	capFactor	projectLife	wind_global_mw	wind_global_onshore_mw	wind_us_mw	wind_us_onshore_mw	wind_global_gwh	wind_global_onshore_gwh	wind_us_gwh	wind_us_onshore_gwh
1982	664.25	302.83	91.00	154.46	612.86	661.14	588.83	681.35	662.97	329.49	4431.68	133.32	0.13	20.00	91.00	91.00	70.00	70.00	154.46	154.46	91.17	91.17
1983	409.62	243.14	274.00	510.11	381.10	497.39	363.75	426.47	409.02	214.02	4746.97	126.85	0.17	20.00	274.00	274.00	240.00	240.00	510.11	510.11	364.67	364.67
1984	387.27	309.15	680.00	1392.75	365.09	586.11	345.24	412.46	386.70	212.60	4948.41	120.38	0.14	20.00	680.00	680.00	597.00	597.00	1392.75	1392.75	1044.99	1044.99
1985	359.79	218.51	995.00	2684.25	337.35	408.60	322.14	382.57	359.41	200.29	3554.43	113.91	0.16	20.00	995.00	995.00	911.61	911.61	2684.25	2684.25	2083.85	2083.85
1986	293.66	152.94	1354.00	4441.73	264.97	275.60	264.28	302.19	293.70	180.96	3383.23	111.88	0.22	20.00	1354.00	1354.00	1237.00	1237.00	4441.73	4441.73	3493.51	3493.51
1987	170.17	143.17	1469.00	6788.50	155.89	207.66	163.99	171.37	170.16	127.78	2016.97	109.85	0.19	20.00	1469.00	1469.00	1310.15	1310.15	6788.50	6788.50	5331.08	5331.08
1988			1465.00	9275.16											1465.00	1465.00	1268.22	1268.22	9275.16	9275.16	7221.00	7221.00
1989	231.39	188.00	1655.00	12249.56	215.05	299.72	221.59	237.83	231.03	153.50	2736.74	105.78	0.16	20.00	1655.00	1655.00	1302.17	1302.17	12249.56	12249.56	9275.66	9275.66
1990	166.40	138.66	1943.00	16129.56	154.31	215.68	159.32	171.11	166.38	113.57	3144.00	103.74	0.24	20.00	1943.00	1943.00	1454.08	1454.08	16129.56	16129.56	12064.26	12064.26
1991	155.18	120.07	2392.00	20326.56	144.09	187.96	148.77	157.40	155.39	106.12	2835.18	101.71	0.26	20.00	2392.00	2392.00	1679.16	1679.16	20326.56	20326.56	15015.21	15015.21
1992	130.38	122.36	2587.00	24964.56	121.54	179.54	125.43	130.88	130.73	95.60	2300.66	99.68	0.23	20.00	2587.00	2587.00	1655.11	1655.11	24964.56	24964.56	17902.74	17902.74
1993	228.29	201.77	2930.00	30575.56	212.77	292.07	219.92	226.20	228.81	172.06	2284.01	97.13	0.14	20.00	2930.00	2930.00	1617.00	1617.00	30575.56	30575.56	20908.56	20908.56
1994	108.41	107.83	3527.00	37886.56	104.36	141.76	104.49	107.07	108.60	88.08	1951.38	94.58	0.24	20.00	3527.00	3527.00	1656.00	1656.00	37886.56	37886.56	24355.67	24355.67
1995	184.57	154.76	4800.00	45845.56	186.41	208.88	177.55	180.26	184.70	141.19	2081.58	92.03	0.16	20.00	4800.00	4800.00	1697.00	1697.00	45845.56	45845.56	27519.93	27519.93
1996			6100.00	55299.56											6100.00	6100.00	1698.00	1698.00	55299.56	55299.56	30753.99	30753.99
1997	182.02	141.67	7600.00	67385.56	154.17	213.85	174.69	181.29	182.38	143.97	2205.53	86.93	0.19	20.00	7600.00	7600.00	1372.00	1372.00	67385.56	67385.56	34042.03	34042.03
1998	93.51	92.40	10200.00	83464.56	91.53	113.19	90.36	93.72	93.94	79.08	1523.05	84.38	0.24	20.00	10200.00	10200.00	1512.00	1512.00	83464.56	83464.56	37067.73	37067.73
1999	103.32	108.58	13600.00	105045.56	101.36	126.55	99.75	103.37	104.02	92.11	1826.17	80.16	0.23	20.00	13600.00	13600.00	2431.00	2431.00	105045.56	105045.56	41555.72	41555.72
2000	120.31	113.53	17400.00	136393.56	114.72	140.96	116.06	121.86	121.14	101.78	1760.06	75.94	0.24	20.00	17400.00	17359.26	2502.00	2502.00	136393.56	135853.57	47148.98	47148.98
2001	85.02	83.27	23900.00	174849.56	84.62	97.55	82.18	87.25	85.97	72.17	1544.70	71.72	0.25	20.33	23900.00	23853.77	4195.00	4195.00	174849.56	173413.67	53885.98	53885.98
2002	95.40	85.95	31100.00	227699.56	92.92	104.21	92.14	97.14	96.29	80.44	1726.79	67.51	0.25	20.67	31100.00	30953.69	4603.00	4603.00	227699.56	225391.48	64239.98	64239.98
2003	76.10	70.46	39431.00	292304.56	74.58	85.05	73.60	75.50	76.76	65.72	1517.77	63.29	0.27	21.00	39431.00	39119.55	6268.00	6268.00	292304.56	287929.41	75426.98	75426.98
2004	71.97	69.09	47620.00	377252.56	70.61	81.57	69.80	70.62	71.82	64.81	1330.25	61.93	0.26	21.03	47620.00	47256.56	6665.00	6665.00	377252.56	370781.25	89570.98	89570.98
2005	66.88	61.93	59091.00	481717.56	66.42	72.28	64.79	65.28	66.70	60.72	1612.94	60.57	0.32	21.42	59091.00	58672.63	9046.00	9046.00	481717.56	472561.33	107381.98	107381.98
2006	79.31	65.70	73957.00	615385.56	75.37	80.43	76.87	77.32	78.93	71.86	1689.51	59.22	0.30	21.45	73957.00	73287.60	11512.00	11512.00	615385.56	600396.75	133970.98	133970.98
2007	79.01	70.63	93924.00	787015.56	78.25	85.83	76.54	76.33	78.50	69.93	1936.19	57.86	0.30	21.48	93924.00	93176.33	16765.00	16765.00	787015.56	766995.75	168420.98	168420.98
2008	86.88	77.01	120696.00	1008887.56	86.17	93.77	84.20	83.36	85.68	77.75	2133.09	56.51	0.29	21.51	120696.00	119639.54	25135.00	25135.00	1008887.56	980201.06	223783.98	223783.98
2009	93.20	76.89	159052.00	1287112.56	91.50	94.41	90.50	90.05	93.04	81.72	2356.34	55.15	0.30	21.53	159052.00	157419.57	35130.00	35130.00	1287112.56	1246744.03	297669.98	297669.98
2010	90.00	74.40	197956.00	1629314.56	88.57	91.43	87.23	87.05	89.25	79.29	2357.12	53.79	0.31	22.19	197956.00	195291.77	40346.00	40346.00	1629314.56	1582181.42	392321.98	392321.98
2011	89.04	73.46	238110.00	2066727.56	86.83	88.46	86.36	86.07	87.89	81.42	2195.15	52.67	0.31	23.18	238110.00	234488.84	46779.00	46779.00	2066727.56	2004568.25	512498.98	512498.98
2012	74.84	62.94	282850.00	2592321.56	72.69	72.64	72.73	73.13	74.04	70.81	1976.29	51.55	0.33	23.94	282850.00	277660.94	60067.00	60067.00	2592321.56	2515872.99	653320.98	653320.98
2013	59.72	57.74	318697.00	3240361.56	58.50	63.08	58.18	58.36	59.26	59.03	1861.46	50.43	0.35	24.26	318697.00	311785.59	61137.00	61137.00	3240361.56	3131880.52	821160.98	821160.98
2014	50.09	49.74	369862.00	3958593.56	49.86	54.39	48.80	49.04	49.67	48.52	1804.60	49.31	0.37	24.69	369862.00	361384.79	65874.00	65874.00	3958593.56	3819243.26	1002815.99	1002815.99
2015	45.11	46.12	432680.00	4792325.56	45.20	48.30	44.04	44.87	45.07	44.25	1713.50	48.19	0.37	25.22	432680.00	421310.12	73891.00	73891.00	4792325.56	4611435.85	1193534.99	1193534.99
2016	42.15	43.09	487279.00	5755221.56	41.97	45.70	41.21	42.08	42.20	40.74	1746.66	47.07	0.38	26.68	487279.00	473551.32	82007.00	81977.00	5755221.56	5524459.70	1420527.99	1420521.67
2017	38.68	38.86	540432.00	6887973.56	38.69	40.46	37.91	38.59	38.57	38.05	1676.94	45.95	0.39	28.38	540432.00	521947.16	88964.00	88934.00	6887973.56	6601430.65	1674830.99	1674720.32
2018	32.96	34.55	591549.00	8161383.00	32.88	34.58	32.96	32.78	32.72	33.46	1423.22	44.83	0.39	29.28	591549.00	566880.46	96383.00	96353.00	8161382.56	7796149.01	1947497.99	1947269.96
2019	33.87	33.84	650199.00	9586294.00	33.87	36.00	33.87	33.84	33.75	31.98	1415.52	43.73	0.38	29.63	650199.00	620966.51	105591.00	105561.00	9586293.67	9156997.11	2243379.99	2243034.17
2020	32.41	32.41	742689.00	11250335.00	32.41	32.41	32.41	32.41	32.41	32.41	1459.43	42.67	0.40	29.98	742688.64	707395.76	121985.00	121955.00	11250334.67	10719532.11	2580889.99	2580423.94
