# Supplementary material for: Levelized cost-based learning analysis of utility-scale wind and solar in the United States
Source: iScience. 2022 May 9;25(6):104378. doi: 10.1016/j.isci.2022.104378 (PMC9127581; doi:10.1016/j.isci.2022.104378)
Supplement: Data S1. Data and Scripts, related to Figures 1–7, STAR Methods, and Document S1 — Data factor_delta_data: Data related to Figure 5 lcoe_learning_data: Annual datasets with inputs to all learning calculations, includes separate files for solar and wind (related to Figures 1–4, 6, and 7) project_level: Project-level LCOE estimates (related to Figure 1) SI Data: Additional data files related to Figure S1, S2, and S4; Tables S1–S4 and Tables S13–S16 Scripts figures_1_2_4_5: Scripts to generate Figures 1, 2, 4, and 5 forecasts: Script to generate LCOE-learning based forecasts (related to Figures 6 and 7) learning_curves: Scripts to run segmented regression models (related to Figure 3) prep: A base script that is run to load all data (this is run automatically within the other scripts) SI Scripts: Additional scripts related to Figures S1, S2, and S4; Tables S1–S4 and Tables S13–S16. [file mmc2.zip › Data and Scripts/Data/factor_delta_data.csv]

class	contr	yr_rng	tech
LCOE	-196.9718673	1	solar
CapEx	-158.0332198	1	solar
CapEx (Module)	-94.0037368	1	solar
CapEx (BoP)	-64.02948302	1	solar
Capacity Factor	-44.25684343	1	solar
Life	-43.75044902	1	solar
Real WACC	-29.17974424	1	solar
OpEx	-10.54836797	1	solar
Tax	-8.341030623	1	solar
LCOE	-407.1093586	1	wind
CapEx	-249.5955268	1	wind
Capacity Factor	-235.1617096	1	wind
Real WACC	-137.6258332	1	wind
OpEx	-51.77094209	1	wind
Tax	-49.15227535	1	wind
Life	-48.48158009	1	wind
Capacity Factor	-28.06846392	2	wind
Real WACC	-13.64776638	2	wind
OpEx	-13.05768518	2	wind
Life	-10.65848285	2	wind
CapEx	-5.293461761	2	wind
Tax	-3.096072489	2	wind
