# Supplementary material for: Levelized cost-based learning analysis of utility-scale wind and solar in the United States
Source: iScience. 2022 May 9;25(6):104378. doi: 10.1016/j.isci.2022.104378 (PMC9127581; doi:10.1016/j.isci.2022.104378)
Supplement: Data S1. Data and Scripts, related to Figures 1–7, STAR Methods, and Document S1 — Data factor_delta_data: Data related to Figure 5 lcoe_learning_data: Annual datasets with inputs to all learning calculations, includes separate files for solar and wind (related to Figures 1–4, 6, and 7) project_level: Project-level LCOE estimates (related to Figure 1) SI Data: Additional data files related to Figure S1, S2, and S4; Tables S1–S4 and Tables S13–S16 Scripts figures_1_2_4_5: Scripts to generate Figures 1, 2, 4, and 5 forecasts: Script to generate LCOE-learning based forecasts (related to Figures 6 and 7) learning_curves: Scripts to run segmented regression models (related to Figure 3) prep: A base script that is run to load all data (this is run automatically within the other scripts) SI Scripts: Additional scripts related to Figures S1, S2, and S4; Tables S1–S4 and Tables S13–S16. [file mmc2.zip › Data and Scripts/Data/projections_solar.csv]

year	lcoe	proj1	proj2	proj3	actual_solar	proj_avg	proj_c	proj_e	proj_g	proj_k	proj_q	proj_u	proj_y
2007	365.6236914				8.5
2008	195.3129852				14.7
2009	222.2674302				22.8
2010	218.1059892				40.3
2011	198.4187637				72.2
2012	145.62786				101.7
2013	137.0708614				137.2
2014	127.0718296				175.6
2015	99.53679527				222.9
2016	73.59075228				294.8
2017	71.57083148				389.6	429.8812022	394.6021				552.7083088	386.1072	386.1072
2018	58.03708259				482.9	540.6459954	496.1956	495	495	494.692212	693.2410313	511.5687474	598.8243773
2019	44.68214715			42.0969778	583.9	669.2526605	596.3479	603	603	590.61167	843.237204	637.0302949	811.5415545
2020	34.42363615			37.45256394	709.7	819.0730914	700.4944	722.3333333	798.1666667	719.0569763	1006.709689	762.4918423	1024.258732
2021				35.45666173		971.2022389	785.7678	841.6666667	993.3333333	852.6488559	1200.069717	887.9533898	1236.975909
2022				33.74769045		1126.100026	871.982	961	1188.5	998.8323743	1399.277782	1013.414937	1449.693086
2023				32.37935324		1278.164314	959.3166	1080.333333	1383.666667	1165.773805	1556.773041	1138.876485	1662.410264
2024				31.23835398		1428.348105	1038.3262	1199.666667	1578.833333	1343.64483	1698.500231	1264.338032	1875.127441
2025				30.06266897		1581.232375	1116.7154	1319	1774	1535.64744	1845.619586	1389.79958	2087.844618
2026				29.21167427		1752.031409	1225.3582	1459	2044.2	1757.556838	1962.281902	1515.261127	2300.561795
2027				28.20325237		1933.759882	1335.0497	1599	2314.4	2003.935311	2129.932518	1640.722674	2513.278973
2028				27.2549467		2121.115318	1445.1332	1739	2584.6	2279.304861	2307.588793	1766.184222	2725.99615
2029				26.34725236		2315.852088	1558.6174	1879	2854.8	2582.491784	2505.696337	1891.645769	2938.713327
2030				25.21887132		2511.664482	1666.7898	2019	3125	2908.487179	2693.836576	2017.107317	3151.430504
2031				24.75656901		2724.193576	1758.6208	2182.6	3401.6	3255.762638	2930.851118	2127.54753	3412.372948
2032				24.03481261		2940.558364	1844.8967	2346.2	3678.2	3615.108341	3188.200369	2237.987743	3673.315392
2033				23.366404		3160.487877	1934.6601	2509.8	3954.8	3985.591271	3455.877974	2348.427956	3934.257835
2034				22.74624931		3383.74998	2026.5585	2673.4	4231.4	4368.750798	3732.072112	2458.868169	4195.200279
2035				22.28320655		3606.939354	2119.4317	2837	4508	4763.880409	3994.812264	2569.308382	4456.142723
2036				21.68515498		3827.867563	2209.9338	3000.6	4784.6	5170.178009	4232.927371	2679.748595	4717.085166
2037				21.18327678		4058.938644	2301.6997	3164.2	5061.2	5586.141618	4531.112773	2790.188808	4978.02761
2038				20.70029394		4296.088246	2394.9001	3327.8	5337.8	6008.68196	4863.836587	2900.629021	5238.970053
2039				20.29952397		4521.235108	2489.6919	3491.4	5614.4	6433.268361	5108.903767	3011.069234	5499.912497
2040				20.20618841		4739.4619	2574.5292	3655	5891	6853.120409	5320.219302	3121.509447	5760.854941
2041				19.59214166		4964.645432	2719.6071			7265.770759	5547.554814	3253.608817	6036.685668
2042				19.23619462		5213.803665	2854.6322			7669.150417	5847.011127	3385.708187	6312.516396
2043				18.91948214		5454.903364	3000.5015			8062.071396	6105.789245	3517.807557	6588.347124
2044				18.62272701		5695.612008	3135.6907			8443.900976	6384.383587	3649.906927	6864.177851
2045				18.31529174		5952.720595	3272.5469			8816.087777	6752.953422	3782.006297	7140.008579
2046				18.07047603		6182.446964	3405.4831			9180.4076	6996.399149	3914.105666	7415.839306
2047				17.84919567		6404.770529	3540.2644			9538.537572	7207.175604	4046.205036	7691.670034
2048				17.64811851		6620.224854	3663.9251			9891.869115	7399.524885	4178.304406	7967.500762
2049				17.4388524		6847.536972	3797.3568			10239.73547	7646.85732	4310.403776	8243.331489
2050				17.55360051		7093.419722	3927.376			10579.35965	7998.697597	4442.503146	8519.162217
