# Supplementary material for: Levelized cost-based learning analysis of utility-scale wind and solar in the United States
Source: iScience. 2022 May 9;25(6):104378. doi: 10.1016/j.isci.2022.104378 (PMC9127581; doi:10.1016/j.isci.2022.104378)
Supplement: Data S1. Data and Scripts, related to Figures 1–7, STAR Methods, and Document S1 — Data factor_delta_data: Data related to Figure 5 lcoe_learning_data: Annual datasets with inputs to all learning calculations, includes separate files for solar and wind (related to Figures 1–4, 6, and 7) project_level: Project-level LCOE estimates (related to Figure 1) SI Data: Additional data files related to Figure S1, S2, and S4; Tables S1–S4 and Tables S13–S16 Scripts figures_1_2_4_5: Scripts to generate Figures 1, 2, 4, and 5 forecasts: Script to generate LCOE-learning based forecasts (related to Figures 6 and 7) learning_curves: Scripts to run segmented regression models (related to Figure 3) prep: A base script that is run to load all data (this is run automatically within the other scripts) SI Scripts: Additional scripts related to Figures S1, S2, and S4; Tables S1–S4 and Tables S13–S16. [file mmc2.zip › Data and Scripts/Scripts/SI Scripts/lcoe_kinks_sensitivities.R]

# Sensitivity analysis: alternative definitions for LCOE

# set WD
source("Scripts/prep.R")

# moving through each variation

### WIND
wind_sens<-function(z,sens) {
  wta<-wta %>% mutate(v=log10(z),vAbs=z)
  wnd<-mdl(wta,wta$log_norm)
  write.csv(knks(wnd,wta,2),paste("Outputs/SI/sens_wind",sens,"kinks.csv",sep="_"),row.names=F)
  print("kinks saved")
  write.csv(cmpl(wnd,2),paste("Outputs/SI/sens_wind",sens,"results.csv",sep="_"),row.names=F)
  print("results saved")
}

# run sensitivities
wind_sens(wta$wind_global_onshore_mw,"global_onshore_mw")
wind_sens(wta$wind_us_mw,"us_mw")
wind_sens(wta$wind_us_onshore_mw,"us_onshore_mw")
wind_sens(wta$wind_global_gwh,"wind_global_gwh")
wind_sens(wta$wind_global_onshore_gwh,"global_onshore_gwh")
wind_sens(wta$wind_us_gwh,"us_gwh")
wind_sens(wta$wind_us_onshore_gwh,"us_onshore_gwh")

# Solar
pv_sens<-function(z,sens) {
  sta<-sta %>% mutate(v=log10(z),vAbs=z)
  slr<-mdlSngl(sta,sta$log_norm)
  write.csv(knks(slr,sta,1),paste("Outputs/SI/sens_pv",sens,"kinks.csv",sep="_"),row.names=F)
  print("kinks saved")
  write.csv(cmpl(slr,1),paste("Outputs/SI/sens_pv",sens,"results.csv",sep="_"),row.names=F)
  print("results saved")
}

# run sensitivities
pv_sens(sta$pv_global_uScale_mw,"global_utility_scale_mw")
pv_sens(sta$pv_us_mw,"us_mw") 
pv_sens(sta$pv_us_uScale_mw,"us_utility_scale_mw")
pv_sens(sta$pv_global_gwh,"global_gwh")
pv_sens(sta$pv_global_uScale_gwh,"global_utility_scale_gwh")
pv_sens(sta$pv_us_gwh,"us_gwh")
pv_sens(sta$pv_us_uScale_gwh,"us_utility_scale_gwh")
