# Supplementary material for: Levelized cost-based learning analysis of utility-scale wind and solar in the United States
Source: iScience. 2022 May 9;25(6):104378. doi: 10.1016/j.isci.2022.104378 (PMC9127581; doi:10.1016/j.isci.2022.104378)
Supplement: Data S1. Data and Scripts, related to Figures 1–7, STAR Methods, and Document S1 — Data factor_delta_data: Data related to Figure 5 lcoe_learning_data: Annual datasets with inputs to all learning calculations, includes separate files for solar and wind (related to Figures 1–4, 6, and 7) project_level: Project-level LCOE estimates (related to Figure 1) SI Data: Additional data files related to Figure S1, S2, and S4; Tables S1–S4 and Tables S13–S16 Scripts figures_1_2_4_5: Scripts to generate Figures 1, 2, 4, and 5 forecasts: Script to generate LCOE-learning based forecasts (related to Figures 6 and 7) learning_curves: Scripts to run segmented regression models (related to Figure 3) prep: A base script that is run to load all data (this is run automatically within the other scripts) SI Scripts: Additional scripts related to Figures S1, S2, and S4; Tables S1–S4 and Tables S13–S16. [file mmc2.zip › Data and Scripts/Scripts/SI Scripts/2factor_learning_curves.R]

# Sensitivity analysis: 2-factor learning curves

# set WD
source("Scripts/prep.R")

# set var of interest to logged MW
sta<-sta %>% inner_join(read.csv("Data/SI Data/knowledge_stock.csv")) %>% mutate(v=log_mw,vAbs=mw,f2=solar_lagged,log_raw=log10(raw_lcoe)) 
wta<-wta %>% inner_join(read.csv("Data/SI Data/knowledge_stock.csv")) %>% mutate(v=log_mw,vAbs=mw,f2=wind_lagged,log_raw=log10(raw_lcoe)) 
cor(sta$mw,sta$solar_lagged) # correlation

# three models: constant, 1-CP, 2-CP
slr<-list()
slr[[1]]<-lm(log_norm~v+f2,data=sta)
slr[[2]]<-segmented(slr[[1]],seg.Z=~v) 
slr[[3]]<-segmented(slr[[1]],seg.Z=~v,npsi=2) # no 2-kink model
wnd<-list()
wnd[[1]]<-lm(log_norm~v+f2,data=wta)
wnd[[2]]<-segmented(wnd[[1]],seg.Z=~v) # no 2-kink
wnd[[3]]<-segmented(wnd[[1]],seg.Z=~v,npsi=2)

# change points
knks(wnd,wta,2)
knks(slr,sta,1)

# compile results
cmpl(wnd,2) # wind
cmpl(slr,1) # solar
