# Supplementary material for: Levelized cost-based learning analysis of utility-scale wind and solar in the United States
Source: iScience. 2022 May 9;25(6):104378. doi: 10.1016/j.isci.2022.104378 (PMC9127581; doi:10.1016/j.isci.2022.104378)
Supplement: Data S1. Data and Scripts, related to Figures 1–7, STAR Methods, and Document S1 — Data factor_delta_data: Data related to Figure 5 lcoe_learning_data: Annual datasets with inputs to all learning calculations, includes separate files for solar and wind (related to Figures 1–4, 6, and 7) project_level: Project-level LCOE estimates (related to Figure 1) SI Data: Additional data files related to Figure S1, S2, and S4; Tables S1–S4 and Tables S13–S16 Scripts figures_1_2_4_5: Scripts to generate Figures 1, 2, 4, and 5 forecasts: Script to generate LCOE-learning based forecasts (related to Figures 6 and 7) learning_curves: Scripts to run segmented regression models (related to Figure 3) prep: A base script that is run to load all data (this is run automatically within the other scripts) SI Scripts: Additional scripts related to Figures S1, S2, and S4; Tables S1–S4 and Tables S13–S16. [file mmc2.zip › Data and Scripts/Scripts/SI Scripts/normalization_sensitivities.R]

# Sensitivity analysis: Normalization variations

# set WD
source("Scripts/prep.R")
library(grid)
library(png)

# normalization sensitivity data
dta <- read.csv("Data/SI Data/normalization_sensitivity_data.csv")
wza<-wta %>% select(year,raw_lcoe,normalized_lcoe,mw) %>%
  rbind(data.frame(year=c(1988,1996),raw_lcoe=NA,normalized_lcoe=NA,mw=NA)) %>% arrange(year)

trnsfrm<-function(tk,d) {
  a<-filter(dta,tech==tk) %>%
    rbind(select(d,year,normalized_lcoe) %>% mutate(tech=tk,excluded_factor="none")) %>%
    mutate(mw=rep(d$mw,times=nrow(.)/nrow(d))) %>%
    mutate(log_lcoe=log10(normalized_lcoe),log_mw=log10(mw))
  return(a)
}
slta<-trnsfrm("solar",sta)
wnta<-trnsfrm("wind",wza)

sort(unique(slta$excluded_factor))
sort(unique(wnta$excluded_factor))

# clean
slta<-slta %>% inner_join(data.frame(excluded_factor=sort(unique(slta$excluded_factor)),
                                     clean_factor=c("cASP","dCF","eFinance","fFX","aNone","gRegion","hSi","iSteel","jTax"))) %>%
  arrange(clean_factor)
wnta<-wnta %>% inner_join(data.frame(excluded_factor=sort(unique(wnta$excluded_factor)),
                                     clean_factor=c("cCF","dFinance","eFX","aNone","fRegion","gSteel","hTax"))) %>%
  arrange(clean_factor)


fgr<-function(ttl,d,pall) {
  a<-base(d)+geom_smooth(aes(log_mw,log_lcoe,color=clean_factor),method='lm',fill=NA,alpha=0.8,size=0.5)+
    geom_point(aes(log_mw,log_lcoe,color=clean_factor),alpha=0.8,size=2)+
    scale_color_manual(values=pall,guide=F)+ggtitle(ttl)+
    scale_y_continuous(breaks=c(0,1,2,3),labels=c("1","10","100","1,000"))+
    ylab("Normalized\nLCOE\n($/MWh)")+scale_x_continuous(breaks=c(2,4,6),labels=c("0.1","100","1,000"))+
    coord_cartesian(xlim=c(1.9,6),ylim=c(0,3))+xlab("Cumulative GW")
  return(a)
}

# plot
ggsave("Figures/SI/normalization_sensitivity.jpg",
       plot=plot_grid(plot_grid(fgr("Solar",slta,c("gray50","magenta","firebrick4","navy","darkcyan","darkseagreen4","purple",
                                     "gray20","tan1"))+theme(axis.title.x=element_blank(),axis.text.x=element_blank()),
                      fgr("Wind",wnta,c("gray50","firebrick4","navy","darkcyan","darkseagreen4","purple",
                                         "tan1"))+
                        theme(axis.title.y=element_text(color='white')),nrow=2,rel_heights=c(7,8)),
                      ggdraw()+draw_grob(rasterGrob(readPNG("Figures/SI/sensLeg.png"),interpolate=T),x=0.01,y=0.05,width=0.85),rel_widths=c(6,4)),width=8,height=6)

# learning rates
lRn<-function(d,z) {
  dta<-filter(d,excluded_factor==sort(unique(d$excluded_factor))[z])
  return(lR(dta$mw,dta$normalized_lcoe))
}
# solar
data.frame(excluded_factor=sort(unique(slta$excluded_factor)),
           lr=c(lRn(slta,1),lRn(slta,2),lRn(slta,3),lRn(slta,4),lRn(slta,5),lRn(slta,6),lRn(slta,7),lRn(slta,8),lRn(slta,9))) %>%
  arrange(-lr)
# wind
data.frame(excluded_factor=sort(unique(wnta$excluded_factor)),
           lr=c(lRn(wnta,1),lRn(wnta,2),lRn(wnta,3),lRn(wnta,4),lRn(wnta,5),lRn(wnta,6),lRn(wnta,7))) %>%
  arrange(-lr)
