# Supplementary material for: Levelized cost-based learning analysis of utility-scale wind and solar in the United States
Source: iScience. 2022 May 9;25(6):104378. doi: 10.1016/j.isci.2022.104378 (PMC9127581; doi:10.1016/j.isci.2022.104378)
Supplement: Data S1. Data and Scripts, related to Figures 1–7, STAR Methods, and Document S1 — Data factor_delta_data: Data related to Figure 5 lcoe_learning_data: Annual datasets with inputs to all learning calculations, includes separate files for solar and wind (related to Figures 1–4, 6, and 7) project_level: Project-level LCOE estimates (related to Figure 1) SI Data: Additional data files related to Figure S1, S2, and S4; Tables S1–S4 and Tables S13–S16 Scripts figures_1_2_4_5: Scripts to generate Figures 1, 2, 4, and 5 forecasts: Script to generate LCOE-learning based forecasts (related to Figures 6 and 7) learning_curves: Scripts to run segmented regression models (related to Figure 3) prep: A base script that is run to load all data (this is run automatically within the other scripts) SI Scripts: Additional scripts related to Figures S1, S2, and S4; Tables S1–S4 and Tables S13–S16. [file mmc2.zip › Data and Scripts/Scripts/SI Scripts/component_kinks.R]

# Supplemental Analysis: Change-point models based on LCOE components

# set WD 
source("Scripts/prep.R")
library(segmented)

wta <- wta %>% mutate(log_mw=log10(mw),capEx=log10(capEx),opEx=log10(opEx),capFactor=log10(capFactor),projectLife=log10(projectLife))
sta <- sta %>% mutate(log_mw=log10(mw),capEx=log10(capEx_normalized),opEx=log10(opEx),capFactor=log10(capFactor),projectLife=log10(projectLife))

fcp1<-function(z,v,fac) {
  l<-list()
  l[[1]]<-lm(v~log_mw,data=z)
  l[[2]]<-segmented(l[[1]],seg.Z=~log_mw)
  dta<-z %>% mutate(bk=summary(l[[2]])[12][[1]][2]) %>%
    mutate(df=abs(log_mw-bk))
  rslts<-data.frame(factor=fac,
             cp=round(10^summary(l[[2]])[12][[1]][2]),
             cpYear=dta$year[dta$df==min(dta$df)])
  return(rslts)
}
fcp2<-function(z,v,fac) {
  l<-list()
  l[[1]]<-lm(v~log_mw,data=z)
  l[[2]]<-segmented(l[[1]],seg.Z=~log_mw,npsi=2)
  dta<-z %>% mutate(bk1=summary(l[[2]])[12][[1]][3],bk2=summary(l[[2]])[12][[1]][4]) %>%
    mutate(df1=abs(log_mw-bk1),df2=abs(log_mw-bk2))
  rslts<-data.frame(factor=fac,
                    p=c(1,2),
                    cp=c(round(10^summary(l[[2]])[12][[1]][3]),round(10^summary(l[[2]])[12][[1]][4])),
                    cpYear=c(dta$year[dta$df1==min(dta$df1)],dta$year[dta$df2==min(dta$df2)]))
  return(rslts)
}
wnd<-rbind(fcp2(wta,wta$capEx,"capEx"),
           fcp2(wta,wta$opEx,"opEx"),
           fcp2(wta,wta$capFactor,"capFactor"),
           fcp2(wta,wta$projectLife,"projectLife"))
xpt<-function(z) c(wnd$cp[wnd$factor==z][1],paste("~(",wnd$cpYear[wnd$factor==z][1],")",sep=''),wnd$cp[wnd$factor==z][2],paste("~(",wnd$cpYear[wnd$factor==z][2],")",sep=''))
wxa<-data.frame(cp=c(1,1,2,2),capEx=xpt("capEx"),opEx=xpt("opEx"),capFactor=xpt("capFactor"),projectLife=xpt("projectLife"))
slr<-rbind(fcp1(sta,sta$capEx,"capEx"),
           fcp1(sta,sta$opEx,"opEx"),
           fcp1(sta,sta$capFactor,"capFactor"),
           fcp1(sta,sta$projectLife,"projectLife"))
xpt<-function(z) c(slr$cp[slr$factor==z],paste("~(",slr$cpYear[slr$factor==z],")",sep=''))
sxa<-data.frame(cp=c(1,2),capEx=xpt("capEx"),opEx=xpt("opEx"),capFactor=xpt("capFactor"),projectLife=xpt("projectLife"))
write.csv(wxa,"Outputs/SI/components_wind.csv",row.names=F)
write.csv(sxa,"Outputs/SI/components_solar.csv",row.names=F)

# Figures

# normalize all values to have mean of 1
nm<-function(z) (z-mean(z,na.rm=T))/sd(z,na.rm=T)
wwa<-wta %>% mutate(lcoe=nm(log10(normalized_lcoe)),capEx=nm(capEx),opEx=nm(opEx),capFactor=nm(capFactor),projectLife=nm(projectLife))
ssa<-sta %>% mutate(lcoe=nm(log10(normalized_lcoe)),capEx=nm(capEx),opEx=nm(opEx),capFactor=nm(capFactor),projectLife=nm(projectLife))

wfa<-data.frame(mw=rep(wwa$log_mw,times=5),
                fac=rep(c(1:5),each=nrow(wwa)),
                val=c(wwa$lcoe,wwa$capEx,wwa$opEx,wwa$capFactor,wwa$projectLife))
sfa<-data.frame(mw=rep(ssa$log_mw,times=5),
                fac=rep(c(1:5),each=nrow(ssa)),
                val=c(ssa$lcoe,ssa$capEx,ssa$opEx,ssa$capFactor,ssa$projectLife))

ggsave("Figures/SI/components_wind.jpg",
       plot=base(filter(wfa,!is.na(val)))+
         geom_vline(xintercept=log10(66818),color='gray50',linetype="dashed")+
         geom_vline(xintercept=log10(210591),color='gray50',linetype="dashed")+
         geom_line(aes(mw,val,color=factor(fac),size=factor(fac)))+
         scale_color_manual(values=c('tan1','navy','lightblue','cyan','green'),
                            labels=c("LCOE","CapEx","OpEx","Cap Factor","Plant Life"),name="")+
         scale_size_manual(values=c(1.5,rep(0.4,times=4)),guide=F)+
         ylab("Normalized\nValue")+
         xlab("Cumulative Capacity (GW)")+
         scale_x_continuous(breaks=c(2:6),labels=c("0.1","1","10","100","1,000"))+
         ant('First',4.66,2.7,'gray50',4)+ant('LCOE',4.61,2.45,'gray50',4)+
         ant('Change',4.57,2.2,'gray50',4)+ant('Point',4.64,1.95,'gray50',4)+
         ant('Second',5.61,2.7,'gray50',4)+ant('LCOE',5.56,2.45,'gray50',4)+
         ant('Change',5.61,2.2,'gray50',4)+ant('Point',5.54,1.95,'gray50',4),width=8,height=4)

ggsave("Figures/SI/components_solar.jpg",
       plot=base(sfa)+
         geom_vline(xintercept=log10(162785),color='gray50',linetype="dashed")+
         geom_line(aes(mw,val,color=factor(fac),size=factor(fac)))+
         scale_color_manual(values=c('tan1','navy','lightblue','cyan','green'),
                            labels=c("LCOE","CapEx","OpEx","Cap Factor","Plant Life"),name="")+
         scale_size_manual(values=c(1.5,rep(0.4,times=4)),guide=F)+
         ylab("Normalized\nValue")+
         xlab("Cumulative Capacity (GW)")+
         scale_x_continuous(breaks=c(4,5,log10(500000)),labels=c("10","100","500"))+
         ant('LCOE',5.1,2.1,'gray50',4)+ant('Change',5.07,1.87,'gray50',4)+ant('Point',5.11,1.64,'gray50',4),
       width=8,height=4)
