# Supplementary material for: Levelized cost-based learning analysis of utility-scale wind and solar in the United States
Source: iScience. 2022 May 9;25(6):104378. doi: 10.1016/j.isci.2022.104378 (PMC9127581; doi:10.1016/j.isci.2022.104378)
Supplement: Data S1. Data and Scripts, related to Figures 1–7, STAR Methods, and Document S1 — Data factor_delta_data: Data related to Figure 5 lcoe_learning_data: Annual datasets with inputs to all learning calculations, includes separate files for solar and wind (related to Figures 1–4, 6, and 7) project_level: Project-level LCOE estimates (related to Figure 1) SI Data: Additional data files related to Figure S1, S2, and S4; Tables S1–S4 and Tables S13–S16 Scripts figures_1_2_4_5: Scripts to generate Figures 1, 2, 4, and 5 forecasts: Script to generate LCOE-learning based forecasts (related to Figures 6 and 7) learning_curves: Scripts to run segmented regression models (related to Figure 3) prep: A base script that is run to load all data (this is run automatically within the other scripts) SI Scripts: Additional scripts related to Figures S1, S2, and S4; Tables S1–S4 and Tables S13–S16. [file mmc2.zip › Data and Scripts/Scripts/SI Scripts/component_based_lr.R]

# Sensitivity: Components-based versus full LCOE learning rates

# set WD
source("Scripts/prep.R")

dta<-read.csv("Data/SI Data/components_data.csv") %>%
  merge(select(sta,year,mw,log_norm) %>% rename(solar_mw=mw,solar_lcoe=log_norm),all.x=T) %>%
  merge(select(wta,year,mw,log_norm) %>% rename(wind_mw=mw,wind_lcoe=log_norm),all.x=T) %>%
  mutate(logCapEx=log10(capEx),logOpEx=log10(opEx),logCf=log10(capacity_factor*100),
         logLife=log10(life),logSolMw=log10(solar_mw),logWndMw=log10(wind_mw))
slta<-filter(dta,tech=="solar") %>% rename(logMW=logSolMw,lcoe=solar_lcoe)
wnta<-filter(dta,tech=="wind") %>% rename(logMW=logWndMw,lcoe=wind_lcoe)

# project each individual component out to 2050 based on full-period LR
# assume learning in: capEx, opEx, capacity_factor, life
beta<-function(d,y) as.numeric(lm(y~logMW,data=d)[[1]][2])
se<-function(d,y) as.numeric(summary(lm(y~logMW,data=d))[[4]][4])

# inputs
inptz<-function(d) {
  l<-list()
  l[[1]]<-c(beta(d,d$logCapEx),beta(d,d$logOpEx),
            beta(d,d$logCf),beta(d,d$logLife),
            beta(d,d$lcoe))
  l[[2]]<-c(se(d,d$logCapEx),se(d,d$logOpEx),
            se(d,d$logCf),se(d,d$logLife),
            se(d,d$lcoe))
  l[[3]]<-filter(d,year==2020)
  l[[4]]<-nrow(d)-1
  return(l)
}
slInputs<-inptz(slta) # solar inputs for projections
wnInputs<-inptz(wnta) # wind inputs for projections

# project all out to 2050
# future projections
wpa <- read.csv("Data/projections_wind.csv") %>% filter(year>2020) %>% mutate(log_proj=log10(proj_avg*10^3)) 
spa <- read.csv("Data/projections_solar.csv") %>% filter(year>2020) %>% mutate(log_proj=log10(proj_avg*10^3))

# 
prjct<-function(d,z) {
  data.frame(t=c(1:30),year=d$year,logMW=d$log_proj) %>% mutate(delta=logMW-z[[3]]$logMW) %>%
    mutate(capEx=(z[[3]]$logCapEx+z[[1]][1]*delta),capExSd=(sqrt((z[[2]][1]^2)*(t+((t^2)/z[[4]])))),
           opEx=(z[[3]]$logOpEx+z[[1]][2]*delta),opExSd=(sqrt((z[[2]][2]^2)*(t+((t^2)/z[[4]])))),
           cf=((z[[3]]$logCf+z[[1]][3]*delta)),cfSd=((sqrt((z[[2]][3]^2)*(t+((t^2)/z[[4]]))))),
           life=(z[[3]]$logLife+z[[1]][4]*delta),lifeSd=(sqrt((z[[2]][4]^2)*(t+((t^2)/z[[4]])))),
           combLCOE=(z[[3]]$lcoe+z[[1]][5]*delta),combLcoeSd=(sqrt((z[[2]][5]^2)*(t+((t^2)/z[[4]]))))) %>%
    mutate(loCapEx=10^(capEx-1.96*capExSd),loOpEx=10^(opEx-1.96*opExSd),loCf=(10^(cf+1.96*cfSd))/100,loLife=10^(life+1.96*lifeSd),loComb=10^(combLCOE-1.96*combLcoeSd),
           hiCapEx=10^(capEx+1.96*capExSd),hiOpEx=10^(opEx+1.96*opExSd),hiCf=(10^(cf-1.96*cfSd))/100,hiLife=10^(life-1.96*lifeSd),hiComb=10^(combLCOE+1.96*combLcoeSd)) %>%
    mutate(capEx=10^capEx,opEx=10^opEx,cf=(10^cf)/100,life=10^life) %>%
    mutate(CRF=z[[3]]$real_wacc/(1-(1/(1+z[[3]]$real_wacc)^life)),
           loCRF=z[[3]]$real_wacc/(1-(1/(1+z[[3]]$real_wacc)^loLife)),
           hiCRF=z[[3]]$real_wacc/(1-(1/(1+z[[3]]$real_wacc)^hiLife))) %>%
    mutate(lcoe=(((capEx*CRF*z[[3]]$tax_factor)+opEx)/(8766*cf))*10^3,
           loLcoe=(((loCapEx*loCRF*z[[3]]$tax_factor)+loOpEx)/(8766*loCf))*10^3,
           hiLcoe=(((hiCapEx*hiCRF*z[[3]]$tax_factor)+hiOpEx)/(8766*hiCf))*10^3,
           loCombLcoe=10^(combLCOE-1.96*combLcoeSd),hiCombLcoe=10^(combLCOE+1.96*combLcoeSd)) %>%
    mutate(combLCOE=10^combLCOE)
}
spjct<-prjct(spa,slInputs)
wpjct<-prjct(wpa,wnInputs)

# bootstrap upper-bound
bdz<-function(inp,pta,i,sd,x,z) {
  err<-rnorm(10^6,0,pta[i,sd])
  fla<-as.numeric(inp[[3]][x]+inp[[1]][z]*(pta$logMW[i]-inp[[3]]$logMW))
  kla<-abs(fla+err)
  if (z%in%c(1,2,5)) {
    kla<-kla[kla<as.numeric(inp[[3]][x])]
    return(10^as.numeric(quantile(kla,0.9,na.rm=T)))
  } 
  else {
    kla<-kla[kla>as.numeric(inp[[3]][x])]
    return(10^as.numeric(quantile(kla,0.1,na.rm=T)))
  } 
}

# apply to each
bts<-function(d,z,v) { # d = projection data, z = inputs, v = position of LCOE variable, 15 for solar, 17 for wind
  for (i in 1:nrow(d)) d$hiCapEx[i]<-bdz(z,d,i,6,18,1)
  for (i in 1:nrow(d)) d$hiOpEx[i]<-bdz(z,d,i,8,19,2)
  for (i in 1:nrow(d)) d$hiCf[i]<-bdz(z,d,i,10,20,3)/100
  for (i in 1:nrow(d)) d$hiLife[i]<-bdz(z,d,i,12,21,4)
  d<-d %>% mutate(hiCRF=z[[3]]$real_wacc/(1-(1/(1+z[[3]]$real_wacc)^hiLife))) %>%
    mutate(hiLcoe=(((hiCapEx*hiCRF*z[[3]]$tax_factor)+hiOpEx)/(8766*hiCf))*10^3)
  for (i in 1:nrow(d)) d$hiCombLcoe[i]<-bdz(z,d,i,14,v,5)
  return(d)
}
sllta<-bts(spjct,slInputs,15)
wnnta<-bts(wpjct,wnInputs,17)

### plot
# append lines for visual continuity
slStart<-data.frame(year=c(2015:2021),lcoe=c(sta$normalized_lcoe[sta$year>2014],spjct$lcoe[spjct$year==2021]))
wnStart<-data.frame(year=c(2015:2021),lcoe=c(wta$normalized_lcoe[wta$year>2014],wpjct$lcoe[wpjct$year==2021]))

# clean for visualization
sAct<-10^slInputs[[3]]$lcoe
sfta<-select(sllta,year,lcoe,loLcoe,hiLcoe,combLCOE,loCombLcoe,hiCombLcoe) %>%
  rbind(data.frame(year=2020,lcoe=sAct,loLcoe=sAct,hiLcoe=sAct,combLCOE=sAct,loCombLcoe=sAct,hiCombLcoe=sAct))
wAct<-10^wnInputs[[3]]$lcoe
wfta<-select(wnnta,year,lcoe,loLcoe,hiLcoe,combLCOE,loCombLcoe,hiCombLcoe) %>%
  rbind(data.frame(year=2020,lcoe=wAct,loLcoe=wAct,hiLcoe=wAct,combLCOE=wAct,loCombLcoe=wAct,hiCombLcoe=wAct))

# with confidence intervals
fgr<-function(ttl,d1,d2) {
  a<-base(d1)+coord_cartesian(ylim=c(0,40))+ggtitle(ttl)+
    geom_line(data=d2,aes(year,lcoe),color='gray50')+
    geom_ribbon(aes(year,ymin=loLcoe,ymax=hiLcoe),fill='firebrick4',alpha=0.6)+
    geom_ribbon(aes(year,ymin=loCombLcoe,ymax=hiCombLcoe),fill='slateblue',alpha=0.6)+
    geom_line(aes(year,combLCOE),color='slateblue',linetype='dashed')+
    geom_line(aes(year,lcoe),color='firebrick4')+
    theme(axis.title.x=element_blank())+
    ylab("LCOE\n($/MWh)")+scale_y_continuous(breaks=c(0,20,40))+
    scale_x_continuous(breaks=c(2020,2035,2050))
  return(a)
}

# full normalized LCOE for comparison
ggsave("Figures/SI/component_based_comparison.jpg",
       plot=plot_grid(fgr("A) Wind",wfta,wnStart)+
                        ant("LCOE approach",2040,32,'slateblue',4.5)+
                        ant("Component approach",2030.5,11.5,'firebrick4',4.5),
                      fgr("B) Solar",sfta,slStart)+noY+theme(axis.text.y=element_blank()),
                      nrow=1,rel_widths=c(5.1,4)),width=8,height=4)

# additional sensitivity ~ project only CapEx learning
spjct<-spjct %>% mutate(altProj=(((capEx*CRF*slInputs[[3]]$tax_factor)+slInputs[[3]]$opEx)/(8766*slInputs[[3]]$capacity_factor))*10^3)
wpjct<-wpjct %>% mutate(altProj=(((capEx*CRF*wnInputs[[3]]$tax_factor)+wnInputs[[3]]$opEx)/(8766*wnInputs[[3]]$capacity_factor))*10^3)

fgr2<-function(ttl,d1,d2) {
  a<-base(d1)+coord_cartesian(ylim=c(0,40))+ggtitle(ttl)+
    geom_line(data=d2,aes(year,lcoe),color='gray50')+
    geom_line(aes(year,combLCOE),color='slateblue',linetype='dashed')+
    geom_line(aes(year,altProj),color='darkorange')+
    theme(axis.title.x=element_blank())+
    ylab("LCOE\n($/MWh)")+scale_y_continuous(breaks=c(0,20,40))+
    scale_x_continuous(breaks=c(2020,2035,2050))
  return(a)
}
ggsave("Figures/SI/only_capex_comparison.jpg",
       plot=plot_grid(fgr2("A) Wind",wpjct,wnStart)+
                        ant("LCOE approach",2040,20,'slateblue',4.5)+
                        ant("Only CapEx learning",2040,32,'tan1',4.5),
                      fgr2("B) Solar",spjct,slStart)+noY+theme(axis.text.y=element_blank()),
                      nrow=1,rel_widths=c(5.1,4)),width=8,height=4)
