# Supplementary material for: Levelized cost-based learning analysis of utility-scale wind and solar in the United States
Source: iScience. 2022 May 9;25(6):104378. doi: 10.1016/j.isci.2022.104378 (PMC9127581; doi:10.1016/j.isci.2022.104378)
Supplement: Data S1. Data and Scripts, related to Figures 1–7, STAR Methods, and Document S1 — Data factor_delta_data: Data related to Figure 5 lcoe_learning_data: Annual datasets with inputs to all learning calculations, includes separate files for solar and wind (related to Figures 1–4, 6, and 7) project_level: Project-level LCOE estimates (related to Figure 1) SI Data: Additional data files related to Figure S1, S2, and S4; Tables S1–S4 and Tables S13–S16 Scripts figures_1_2_4_5: Scripts to generate Figures 1, 2, 4, and 5 forecasts: Script to generate LCOE-learning based forecasts (related to Figures 6 and 7) learning_curves: Scripts to run segmented regression models (related to Figure 3) prep: A base script that is run to load all data (this is run automatically within the other scripts) SI Scripts: Additional scripts related to Figures S1, S2, and S4; Tables S1–S4 and Tables S13–S16. [file mmc2.zip › Data and Scripts/Data/SI Data/components_data.csv]

year	tech	capEx	opEx	capacity_factor	life	wacc	inflation	real_wacc	crf	tax_rate	npv_dep	tax_factor
2007	solar	8757.816278	41.75559011	0.2387034	21.5	0.051508613	0.0262485	0.024614032	0.060456229	0.2495	0.871226556	1.042810092
2008	solar	3350.699566	42.37578931	0.208534519	21.5	0.050221687	0.025702488	0.023904787	0.060025216	0.2495	0.87410462	1.041853294
2009	solar	4802.713703	39.62200914	0.20388346	21.7	0.042189989	0.023000566	0.018757979	0.056521499	0.2495	0.892427904	1.035761809
2010	solar	4233.076792	40.76052175	0.212801389	22.83333333	0.04648261	0.021549901	0.024406745	0.057645535	0.2495	0.88255662	1.039043469
2011	solar	4251.020358	40.43833364	0.217387319	23.08333333	0.050409291	0.021281348	0.028520978	0.059728803	0.2495	0.873684085	1.041993099
2012	solar	3391.606275	40.06702655	0.228977855	23.57142857	0.051884648	0.020883457	0.030367023	0.060018496	0.2495	0.870388559	1.04308868
2013	solar	3857.086545	38.37237642	0.238648658	24.33333333	0.052232438	0.018675971	0.032941257	0.060382553	0.2495	0.869614697	1.043345947
2014	solar	3600.725684	35.30935395	0.232854787	26.45454545	0.050666308	0.019439652	0.030631196	0.055708416	0.2495	0.873108497	1.04218445
2015	solar	3111.840229	33.2368963	0.239585384	28.8	0.049712369	0.021407974	0.027711156	0.050856107	0.2495	0.875248006	1.041473181
2016	solar	2406.810055	30.50822749	0.243945677	28.97333333	0.044438721	0.02124153	0.022714696	0.047485575	0.2495	0.887234087	1.037488468
2017	solar	2231.147425	28.26409213	0.234657928	29.6125	0.042683866	0.020995566	0.021242305	0.045842896	0.2495	0.891282914	1.036142456
2018	solar	1864.771755	26.36900763	0.229984746	31.08823529	0.046758417	0.021880935	0.024344795	0.046231956	0.2495	0.881928557	1.039252265
2019	solar	1527.462525	22.71303474	0.25464271	32.36842105	0.042790051	0.023238714	0.019107308	0.041711627	0.2495	0.891037054	1.036224191
2020	solar	1355.880526	20.54191341	0.269576495	33.70132372	0.044341756	0.021244792	0.022616482	0.042722218	0.2495	0.887457012	1.037414358
1982	wind	4431.681659	133.3225723	0.128307152	20	0.040761774	0.050649568	-0.009411124	0.045207015	0.2495	0.895752765	1.034656476
1983	wind	4746.965242	126.8533336	0.170108017	20	0.045173845	0.050649568	-0.00521175	0.047309098	0.2495	0.885547032	1.038049321
1984	wind	4948.414948	120.3840948	0.13939196	20	0.045046164	0.044829428	0.000207437	0.050108976	0.2495	0.885839669	1.037952035
1985	wind	3554.432374	113.9148561	0.162884436	20	0.044303548	0.04840184	-0.003909085	0.047973182	0.2495	0.887544879	1.037385147
1986	wind	3383.226674	111.8806622	0.223118154	20	0.050421402	0.044341547	0.005821711	0.053112568	0.2495	0.873656948	1.042002121
1987	wind	2016.968405	109.8464684	0.188874333	20	0.054920453	0.035664302	0.018593043	0.060329511	0.2495	0.863671903	1.045321599
1988	wind
1989	wind	2736.740463	105.7780807	0.160373255	20	0.049141928	0.038339978	0.010403096	0.055640491	0.2495	0.876531552	1.041046473
1990	wind	3143.996614	103.7438868	0.24061475	20	0.052095327	0.03734021	0.01422399	0.057801141	0.2495	0.869919644	1.043244569
1991	wind	2835.177333	101.7096929	0.255264088	20	0.049726133	0.037262098	0.012016284	0.056546941	0.2495	0.875217073	1.041483465
1992	wind	2300.662544	99.67549909	0.225221476	20	0.052943131	0.035900291	0.016452201	0.059082949	0.2495	0.868036884	1.043870483
1993	wind	2284.011968	97.12647839	0.136077238	20	0.052665251	0.033636521	0.018409498	0.060222063	0.2495	0.868653241	1.043665578
1994	wind	1951.381475	94.57745769	0.239915034	20	0.056868493	0.030152759	0.02593376	0.064714296	0.2495	0.859407047	1.046739429
1995	wind	2081.583497	92.02843699	0.163855735	20	0.052268575	0.03366996	0.017992798	0.059978523	0.2495	0.869534354	1.043372657
1996	wind
1997	wind	2205.528927	86.93039559	0.189838795	20	0.057444575	0.031164064	0.025486256	0.064442141	0.2495	0.85815252	1.047156491
1998	wind	1523.0518	84.38137489	0.236175106	20	0.061037717	0.031548002	0.028587826	0.066341191	0.2495	0.850395913	1.049735136
1999	wind	1826.171244	80.16230614	0.233779079	20	0.066251449	0.028401771	0.036804369	0.07151473	0.2495	0.839346145	1.053408577
2000	wind	1760.061365	75.9432374	0.240685281	20	0.059350824	0.029471851	0.029023595	0.066610394	0.2495	0.854022892	1.048529365
2001	wind	1544.702033	71.72416865	0.24633009	20.333333	0.05938296	0.030949595	0.027579782	0.064910314	0.2495	0.853953557	1.048552415
2002	wind	1726.786191	67.50509991	0.248292882	20.66666	0.055625549	0.027048072	0.027824868	0.064277822	0.2495	0.862124186	1.04583613
2003	wind	1517.768699	63.28603117	0.272569132	21	0.05696939	0.026561735	0.029620873	0.064635061	0.2495	0.859187107	1.046812548
2004	wind	1330.253512	61.92990193	0.261437722	21.03125	0.057559129	0.023657433	0.033118204	0.066766977	0.2495	0.857903419	1.047239303
2005	wind	1612.937961	60.57377269	0.32049528	21.42045455	0.058626966	0.02503722	0.032769294	0.06570105	0.2495	0.855587139	1.048009339
2006	wind	1689.506983	59.21764345	0.299626877	21.44886364	0.055084104	0.02552851	0.028819866	0.063155716	0.2495	0.863312271	1.045441157
2007	wind	1936.192201	57.86151421	0.297722472	21.47727273	0.051508613	0.026244979	0.024617548	0.060507073	0.2495	0.871226556	1.042810092
2008	wind	2133.088502	56.50538497	0.287289499	21.50568182	0.050221687	0.025700734	0.023906538	0.060014108	0.2495	0.87410462	1.041853294
2009	wind	2356.339716	55.14925573	0.295214775	21.53409091	0.042189989	0.023001376	0.018757173	0.056874608	0.2495	0.892427904	1.035761809
2010	wind	2357.11569	53.79312649	0.312244424	22.1875	0.04648261	0.021519175	0.024437559	0.058923421	0.2495	0.88255662	1.039043469
2011	wind	2195.15055	52.67243636	0.306997655	23.18240741	0.050409291	0.021160576	0.028642621	0.059623908	0.2495	0.873684085	1.041993099
2012	wind	1976.29257	51.55174622	0.333068002	23.93967014	0.051884648	0.020897743	0.030352604	0.059374064	0.2495	0.870388559	1.04308868
2013	wind	1861.464717	50.43105609	0.350597499	24.26078869	0.052232438	0.018748792	0.032867421	0.060453373	0.2495	0.869614697	1.043345947
2014	wind	1804.5968	49.31036595	0.371899988	24.68607391	0.050666308	0.01942676	0.030644229	0.05833378	0.2495	0.873108497	1.04218445
2015	wind	1713.503068	48.18967581	0.374167155	25.22245565	0.049712369	0.021162029	0.027958678	0.055785786	0.2495	0.875248006	1.041473181
2016	wind	1746.663763	47.06898568	0.377084667	26.68154762	0.044438721	0.020714958	0.0232423	0.050714124	0.2495	0.887234087	1.037488468
2017	wind	1676.939628	45.94829554	0.385740824	28.37593371	0.042683866	0.020659661	0.021578402	0.047491938	0.2495	0.891282914	1.036142456
2018	wind	1423.217344	44.82760541	0.392944605	29.27620215	0.046758417	0.021736668	0.02448943	0.048252296	0.2495	0.881928557	1.039252265
2019	wind	1415.524901	43.73424918	0.378423184	29.625	0.042790051	0.023085197	0.019260227	0.04461172	0.2495	0.891037054	1.036224191
2020	wind	1459.427842	42.66756018	0.400770505	29.97795344	0.044341756	0.020877263	0.022984636	0.046526915	0.2495	0.887457012	1.037414358
