# Supplementary material for: Levelized cost-based learning analysis of utility-scale wind and solar in the United States
Source: iScience. 2022 May 9;25(6):104378. doi: 10.1016/j.isci.2022.104378 (PMC9127581; doi:10.1016/j.isci.2022.104378)
Supplement: Data S1. Data and Scripts, related to Figures 1–7, STAR Methods, and Document S1 — Data factor_delta_data: Data related to Figure 5 lcoe_learning_data: Annual datasets with inputs to all learning calculations, includes separate files for solar and wind (related to Figures 1–4, 6, and 7) project_level: Project-level LCOE estimates (related to Figure 1) SI Data: Additional data files related to Figure S1, S2, and S4; Tables S1–S4 and Tables S13–S16 Scripts figures_1_2_4_5: Scripts to generate Figures 1, 2, 4, and 5 forecasts: Script to generate LCOE-learning based forecasts (related to Figures 6 and 7) learning_curves: Scripts to run segmented regression models (related to Figure 3) prep: A base script that is run to load all data (this is run automatically within the other scripts) SI Scripts: Additional scripts related to Figures S1, S2, and S4; Tables S1–S4 and Tables S13–S16. [file mmc2.zip › Data and Scripts/Data/SI Data/knowledge_stock.csv]

year	wind	solar	wind_lagged	solar_lagged
1974	0.362	33.453
1975	9.195	98.585
1976	37.108	252.574	0.362	33.453
1977	105.13	635.961	9.54614	131.03441
1978	140.062	933.151	46.3677558	379.6773777
1979	229.129	1253.254	150.1067231	1004.248056
1980	259.742	1454.868	285.6655214	1907.271615
1981	336.865	1315.941	506.2245558	3103.307466
1982	210.131	836.826	750.7798191	4465.076242
1983	173.431	612.603	1065.121425	5647.064955
1984	179.821	708.429	1243.298782	6314.479006
1985	204.277	553.263	1379.430818	6737.647636
1986	127.162	420.883	1517.868894	7243.947207
1987	115.551	399.255	1676.609827	7579.891791
1988	102.355	402.875	1753.473532	7773.378037
1989	117.091	369.044	1816.420326	7939.431696
1990	133.391	399.321	1864.282716	8104.123745
1991	126.705	425.144	1925.445235	8230.044033
1992	90.971	437.89	2001.072878	8382.463712
1993	107.488	478.717	2067.745692	8556.1338
1994	121.441	461.166	2096.684321	8737.339786
1995	157.615	464.821	2141.271791	8953.936593
1996	150.516	397.878	2198.474637	9146.484495
1997	131.85	401.238	2290.135398	9336.91096
1998	137.886	412.783	2371.947336	9454.681631
1999	134.059	415.684	2432.638916	9572.279182
2000	119.207	434.953	2497.545749	9697.893807
2001	141.71	444.674	2556.678376	9822.640993
2002	134.954	487.806	2599.185025	9962.914763
2003	144.287	469.447	2662.919474	10108.70132
2004	131.595	524.783	2717.98589	10293.24628
2005	170.804	535.042	2780.733313	10453.89589
2006	163.831	517.702	2828.906314	10665.06202
2007	174.436	523.161	2914.843125	10880.15215
2008	152.846	606.113	2991.228831	11071.44959
2009	422.217	1029.697	3075.927966	11262.4671
2010	476.9	978.788	3136.496127	11530.70609
2011	429.223	1195.382	3464.618243	12214.48191
2012	410.387	968.193	3837.579696	12826.83545
2013	401.716	1090.072	4151.675305	13637.41239
2014	384.329	888.704	4437.512046	14196.48301
2015	640.82	846.685	4706.102684	14860.66052
2016	619.403	951.086	4949.248604	15303.54471
2017	599.733	888.953	5441.591146	15691.12337
2018	680.082	920.548	5897.746411	16171.47567
2019	775.878	814.717	6320.547019	16575.2844
2020			6811	16999
