# Supplementary material for: Levelized cost-based learning analysis of utility-scale wind and solar in the United States
Source: iScience. 2022 May 9;25(6):104378. doi: 10.1016/j.isci.2022.104378 (PMC9127581; doi:10.1016/j.isci.2022.104378)
Supplement: Data S1. Data and Scripts, related to Figures 1–7, STAR Methods, and Document S1 — Data factor_delta_data: Data related to Figure 5 lcoe_learning_data: Annual datasets with inputs to all learning calculations, includes separate files for solar and wind (related to Figures 1–4, 6, and 7) project_level: Project-level LCOE estimates (related to Figure 1) SI Data: Additional data files related to Figure S1, S2, and S4; Tables S1–S4 and Tables S13–S16 Scripts figures_1_2_4_5: Scripts to generate Figures 1, 2, 4, and 5 forecasts: Script to generate LCOE-learning based forecasts (related to Figures 6 and 7) learning_curves: Scripts to run segmented regression models (related to Figure 3) prep: A base script that is run to load all data (this is run automatically within the other scripts) SI Scripts: Additional scripts related to Figures S1, S2, and S4; Tables S1–S4 and Tables S13–S16. [file mmc2.zip › Data and Scripts/Data/SI Data/normalization_sensitivity_data.csv]

year	tech	excluded_factor	normalized_lcoe
1982	wind	region	321.4
1983	wind	region	256.7
1984	wind	region	323.5
1985	wind	region	229
1986	wind	region	165.9
1987	wind	region	153.8
1988	wind	region
1989	wind	region	199.3
1990	wind	region	147.6
1991	wind	region	127.7
1992	wind	region	129.8
1993	wind	region	214.4
1994	wind	region	111.5
1995	wind	region	153.4
1996	wind	region
1997	wind	region	164.5
1998	wind	region	94.1
1999	wind	region	110.5
2000	wind	region	118.4
2001	wind	region	83.6
2002	wind	region	88
2003	wind	region	71.8
2004	wind	region	70.3
2005	wind	region	62.3
2006	wind	region	69.1
2007	wind	region	71.3
2008	wind	region	77.6
2009	wind	region	78.3
2010	wind	region	75.6
2011	wind	region	75.3
2012	wind	region	64.8
2013	wind	region	59
2014	wind	region	50
2015	wind	region	46
2016	wind	region	43.3
2017	wind	region	38.8
2018	wind	region	34.6
2019	wind	region	33.8
2020	wind	region	32.4
1982	wind	capacity factor	304.3
1983	wind	capacity factor	200.2
1984	wind	capacity factor	204.3
1985	wind	capacity factor	192.4
1986	wind	capacity factor	163
1987	wind	capacity factor	117.3
1988	wind	capacity factor
1989	wind	capacity factor	145.1
1990	wind	capacity factor	107
1991	wind	capacity factor	99.1
1992	wind	capacity factor	88.9
1993	wind	capacity factor	157.7
1994	wind	capacity factor	82.5
1995	wind	capacity factor	136.8
1996	wind	capacity factor
1997	wind	capacity factor	120.6
1998	wind	capacity factor	76.3
1999	wind	capacity factor	88.6
2000	wind	capacity factor	96.9
2001	wind	capacity factor	72.6
2002	wind	capacity factor	78.7
2003	wind	capacity factor	63
2004	wind	capacity factor	61
2005	wind	capacity factor	57.3
2006	wind	capacity factor	64.8
2007	wind	capacity factor	65
2008	wind	capacity factor	71.3
2009	wind	capacity factor	75.9
2010	wind	capacity factor	73.2
2011	wind	capacity factor	73.9
2012	wind	capacity factor	64.8
2013	wind	capacity factor	54.7
2014	wind	capacity factor	45.8
2015	wind	capacity factor	43.1
2016	wind	capacity factor	39.7
2017	wind	capacity factor	37.1
2018	wind	capacity factor	32.9
2019	wind	capacity factor	31.8
2020	wind	capacity factor	32.4
1982	wind	tax rate	314.3
1983	wind	tax rate	253.6
1984	wind	tax rate	323.4
1985	wind	tax rate	227.4
1986	wind	tax rate	160.1
1987	wind	tax rate	145.8
1988	wind	tax rate
1989	wind	tax rate	191.5
1990	wind	tax rate	141.6
1991	wind	tax rate	122.4
1992	wind	tax rate	124.7
1993	wind	tax rate	205.7
1994	wind	tax rate	110.2
1995	wind	tax rate	158
1996	wind	tax rate
1997	wind	tax rate	145.1
1998	wind	tax rate	94.5
1999	wind	tax rate	111.6
2000	wind	tax rate	116.3
2001	wind	tax rate	85.2
2002	wind	tax rate	88
2003	wind	tax rate	72.1
2004	wind	tax rate	70.7
2005	wind	tax rate	63.5
2006	wind	tax rate	67.3
2007	wind	tax rate	72.3
2008	wind	tax rate	78.9
2009	wind	tax rate	78.5
2010	wind	tax rate	76.2
2011	wind	tax rate	75.3
2012	wind	tax rate	64.5
2013	wind	tax rate	59.2
2014	wind	tax rate	50.9
2015	wind	tax rate	47.2
2016	wind	tax rate	44
2017	wind	tax rate	39.6
2018	wind	tax rate	34.6
2019	wind	tax rate	33.8
2020	wind	tax rate	32.4
1982	wind	FX	296.6
1983	wind	FX	235.1
1984	wind	FX	292.8
1985	wind	FX	207.8
1986	wind	FX	149.1
1987	wind	FX	142.3
1988	wind	FX
1989	wind	FX	183.5
1990	wind	FX	135.2
1991	wind	FX	118.6
1992	wind	FX	121.9
1993	wind	FX	203.5
1994	wind	FX	109
1995	wind	FX	157.9
1996	wind	FX
1997	wind	FX	142.3
1998	wind	FX	92.2
1999	wind	FX	108.5
2000	wind	FX	112.2
2001	wind	FX	81.4
2002	wind	FX	84.5
2003	wind	FX	71
2004	wind	FX	70.3
2005	wind	FX	63.4
2006	wind	FX	67.4
2007	wind	FX	73
2008	wind	FX	80.2
2009	wind	FX	79.5
2010	wind	FX	76.9
2011	wind	FX	76
2012	wind	FX	64.4
2013	wind	FX	59.1
2014	wind	FX	50.8
2015	wind	FX	46.4
2016	wind	FX	43.2
2017	wind	FX	38.9
2018	wind	FX	34.8
2019	wind	FX	33.9
2020	wind	FX	32.4
1982	wind	steel	303.3
1983	wind	steel	243.4
1984	wind	steel	309.5
1985	wind	steel	218.7
1986	wind	steel	152.9
1987	wind	steel	143.2
1988	wind	steel
1989	wind	steel	188.2
1990	wind	steel	138.7
1991	wind	steel	119.9
1992	wind	steel	122.1
1993	wind	steel	201.3
1994	wind	steel	107.7
1995	wind	steel	154.7
1996	wind	steel
1997	wind	steel	141.4
1998	wind	steel	92
1999	wind	steel	107.9
2000	wind	steel	112.8
2001	wind	steel	82.5
2002	wind	steel	85.2
2003	wind	steel	69.9
2004	wind	steel	69.2
2005	wind	steel	62.1
2006	wind	steel	66
2007	wind	steel	71.1
2008	wind	steel	78.1
2009	wind	steel	77
2010	wind	steel	75
2011	wind	steel	74.4
2012	wind	steel	63.6
2013	wind	steel	58.2
2014	wind	steel	50.2
2015	wind	steel	46.2
2016	wind	steel	43
2017	wind	steel	39
2018	wind	steel	34.8
2019	wind	steel	34
2020	wind	steel	32.4
1982	wind	finance	555.6
1983	wind	finance	428.8
1984	wind	finance	525.7
1985	wind	finance	365.8
1986	wind	finance	231.5
1987	wind	finance	185
1988	wind	finance
1989	wind	finance	274.5
1990	wind	finance	197.5
1991	wind	finance	170.3
1992	wind	finance	162.3
1993	wind	finance	260.6
1994	wind	finance	130.2
1995	wind	finance	198.4
1996	wind	finance
1997	wind	finance	173.8
1998	wind	finance	107.8
1999	wind	finance	120.8
2000	wind	finance	132.4
2001	wind	finance	97.3
2002	wind	finance	100.8
2003	wind	finance	80.7
2004	wind	finance	76
2005	wind	finance	67.7
2006	wind	finance	71.8
2007	wind	finance	79
2008	wind	finance	85.3
2009	wind	finance	86.8
2010	wind	finance	83.6
2011	wind	finance	79.8
2012	wind	finance	66.2
2013	wind	finance	58.4
2014	wind	finance	51.2
2015	wind	finance	47
2016	wind	finance	44.5
2017	wind	finance	39.5
2018	wind	finance	34
2019	wind	finance	35.8
2020	wind	finance	32.4
2007	solar	region	303.9
2008	solar	region	153.7
2009	solar	region	192.3
2010	solar	region	170.7
2011	solar	region	178
2012	solar	region	139.1
2013	solar	region	149.4
2014	solar	region	132.5
2015	solar	region	101.1
2016	solar	region	75.2
2017	solar	region	68.9
2018	solar	region	59.5
2019	solar	region	41.7
2020	solar	region	34.4
2007	solar	capacity factor	256.5
2008	solar	capacity factor	121.6
2009	solar	capacity factor	172.1
2010	solar	capacity factor	161.7
2011	solar	capacity factor	159.2
2012	solar	capacity factor	120.7
2013	solar	capacity factor	122.6
2014	solar	capacity factor	107.4
2015	solar	capacity factor	88.8
2016	solar	capacity factor	66.6
2017	solar	capacity factor	66.7
2018	solar	capacity factor	56.8
2019	solar	capacity factor	39.3
2020	solar	capacity factor	34.4
2007	solar	tax rate	293.3
2008	solar	tax rate	141.8
2009	solar	tax rate	189.4
2010	solar	tax rate	170.5
2011	solar	tax rate	170.6
2012	solar	tax rate	134
2013	solar	tax rate	141.4
2014	solar	tax rate	124.3
2015	solar	tax rate	97.5
2016	solar	tax rate	73.2
2017	solar	tax rate	68.5
2018	solar	tax rate	57.9
2019	solar	tax rate	40.5
2020	solar	tax rate	34.4
2007	solar	ASP (tariff)	279.4
2008	solar	ASP (tariff)	132.4
2009	solar	ASP (tariff)	179.7
2010	solar	ASP (tariff)	173.4
2011	solar	ASP (tariff)	158.5
2012	solar	ASP (tariff)	128.5
2013	solar	ASP (tariff)	132.4
2014	solar	ASP (tariff)	118.7
2015	solar	ASP (tariff)	92.6
2016	solar	ASP (tariff)	69.3
2017	solar	ASP (tariff)	66
2018	solar	ASP (tariff)	58
2019	solar	ASP (tariff)	41.2
2020	solar	ASP (tariff)	34.4
2007	solar	steel	284.4
2008	solar	steel	138.8
2009	solar	steel	184.7
2010	solar	steel	166.5
2011	solar	steel	166.6
2012	solar	steel	130.7
2013	solar	steel	137.6
2014	solar	steel	121.1
2015	solar	steel	94.9
2016	solar	steel	71.3
2017	solar	steel	67.1
2018	solar	steel	58.2
2019	solar	steel	40.6
2020	solar	steel	34.4
2007	solar	silicon	317.2
2008	solar	silicon	174.3
2009	solar	silicon	192.7
2010	solar	silicon	171.6
2011	solar	silicon	170.9
2012	solar	silicon	131.3
2013	solar	silicon	138
2014	solar	silicon	121.7
2015	solar	silicon	95.5
2016	solar	silicon	71.8
2017	solar	silicon	67.5
2018	solar	silicon	58.2
2019	solar	silicon	40.5
2020	solar	silicon	34.4
2007	solar	FX	284.4
2008	solar	FX	140.1
2009	solar	FX	187.2
2010	solar	FX	168.4
2011	solar	FX	169
2012	solar	FX	133.4
2013	solar	FX	137.8
2014	solar	FX	121.9
2015	solar	FX	95.9
2016	solar	FX	71.6
2017	solar	FX	67
2018	solar	FX	58
2019	solar	FX	40.5
2020	solar	FX	34.4
2007	solar	finance	330.3
2008	solar	finance	155.3
2009	solar	finance	214
2010	solar	finance	190.9
2011	solar	finance	182.7
2012	solar	finance	138.1
2013	solar	finance	139
2014	solar	finance	125.4
2015	solar	finance	97.2
2016	solar	finance	74.4
2017	solar	finance	68.3
2018	solar	finance	56.8
2019	solar	finance	43.6
2020	solar	finance	34.4
